# Supplementary material for: IGF2BP1 promotes SRF-dependent transcription in cancer in a m6A- and miRNA-dependent manner
Source: Nucleic Acids Res. 2018 Oct 29;47(1):375–90. doi: 10.1093/nar/gky1012 (PMC6326824; doi:10.1093/nar/gky1012)
Supplement: Supplementary Data [file gky1012_supplemental_files.zip]

Archive with 2 entries (2 files):
- M++ller_supTables_rev1_.xlsx
- Supp_Figures_Rev2.pdf
