# Supplementary material for: IGF2BP1 promotes SRF-dependent transcription in cancer in a m6A- and miRNA-dependent manner
Source: Nucleic Acids Res. 2018 Oct 29;47(1):375–90. doi: 10.1093/nar/gky1012 (PMC6326824; doi:10.1093/nar/gky1012)
Supplement: Supplementary Data [file gky1012_supplemental_files.zip › M++ller_supTables_rev1_.xlsx]

## Sheet: List of supplementary tables
	Title	Description
	T1A	RNA-Sequencing of mRNAs upon IGF2BP1 depletion in ES-2 and Huh-7 cells
	T1B	Gene set enrichment analysis (GSEA) upon IGF2BP1 depletion in ES-2 or Huh-7 cells
	T2	Small RNA-sequencing of ES-2, Huh-7, MV-3 and A549 cells
	T3	SRF-miRNA-predictions
	T4A	RNA-Sequencing of mRNAs upon SRF depletion in ES-2 cells
	T4B	Overlapping differentially expressed mRNAs upon IGF2BP1 and SRF depletion in ES-2 cells
	T4C	IGF2BP1 and SRF-dependent genes in cancer
	T5	Primer/oligonucleotide sequences and Northern probes
	T6	siRNAs
	T7	antibodies

## Sheet: T1 - RNA-seq siI1
SUPPLEMENTARY TABLE T1A
RNA-Sequencing of mRNAs upon IGF2BP1 depletion in ES-2 or Huh-7 cells
FPKM, fold changes (FC) and FDR values
ES-2														Huh-7
Ensembl gene ID	gene	bio_type	length	log2 FC	pValue	FDR	FPKM - siC_1	FPKM - siC_2	FPKM - siC_3	FPKM - siI1_1	FPKM - siI1_2	FPKM - siI1_3		Ensembl gene ID	gene	bio_type	length	log2 FC	pValue	FDR	FPKM - siC_1	FPKM - siC_2	FPKM - siC_3	FPKM - siI1_1	FPKM - siI1_2	FPKM - siI1_3	FPKM - siI1_4
ENSG00000130635	COL5A1	protein_coding	11189	2.6612	3.84317e-292	2.23572e-287	5.57689	5.90533	5.95624	38.7219	36.0206	35.6419		ENSG00000159217	IGF2BP1	protein_coding	9109	-2.3813	3.59834e-87	2.07887e-82	70.0233	68.6795	72.7163	13.3579	13.4818	14.2592	13.0041
ENSG00000108091	CCDC6	protein_coding	7345	-2.91161	3.06749e-284	8.92241e-280	24.1669	22.7201	21.5918	3.21392	3.13554	2.76458		ENSG00000117289	TXNIP	protein_coding	3626	2.13281	4.30988e-56	1.24497e-51	4.896	4.75818	4.14969	19.9843	20.0563	20.2914	20.7051
ENSG00000196611	MMP1	protein_coding	1970	-1.94438	2.53412e-268	4.91399e-264	3822.61	3832.06	4168.42	974.849	1020.84	1076.12		ENSG00000108091	CCDC6	protein_coding	7345	-2.42778	4.75267e-53	9.15253e-49	14.0509	14.6316	20.3143	2.87342	3.39667	2.84934	2.9983
ENSG00000115677	HDLBP	protein_coding	12182	-2.00706	3.27667e-260	4.76542e-256	67.1866	72.2149	67.5555	17.9969	16.5535	16.9304		ENSG00000123561	SERPINA7	protein_coding	1980	3.32949	1.68092e-52	2.42779e-48	0.398494	0.610774	0.445152	5.26947	5.03079	4.19493	5.72977
ENSG00000168685	IL7R	protein_coding	6060	2.34757	7.03689e-243	8.18728e-239	8.5725	7.47941	8.80707	40.6329	44.1121	41.9045		ENSG00000196616	ADH1B	protein_coding	6483	3.38939	7.15453e-50	8.26678e-46	0.0730234	0.157522	0.155378	1.25663	1.36576	1.56366	1.25585
ENSG00000171951	SCG2	protein_coding	2719	5.35629	3.51802e-227	3.41095e-223	0.61273	0.432982	0.355963	19.9062	18.6547	19.148		ENSG00000169903	TM4SF4	protein_coding	2140	2.00649	6.21386e-43	5.98323e-39	4.03726	4.64645	3.67741	16.029	16.5068	17.5728	16.7461
ENSG00000166147	FBN1	protein_coding	16057	2.31334	2.14835e-222	1.7854e-218	2.70709	2.92358	3.17745	15.1077	13.9417	14.793		ENSG00000106366	SERPINE1	protein_coding	3190	1.96445	1.16163e-39	9.58724e-36	7.4326	7.37984	5.5655	28.4656	25.978	24.7459	27.3425
ENSG00000087245	MMP2	protein_coding	4933	2.89919	1.56376e-206	1.13713e-202	9.45639	11.9029	12.1645	87.0885	78.2281	85.1027		ENSG00000244509	APOBEC3C	protein_coding	2818	3.00298	1.14037e-38	8.23529e-35	0.195995	0.33378	0.134047	2.02875	1.81648	1.9263	2.08399
ENSG00000197632	SERPINB2	protein_coding	2748	-2.28327	2.02864e-188	1.31127e-184	407.52	410.366	443.579	82.2964	87.1508	89.66		ENSG00000118514	ALDH8A1	protein_coding	2868	2.38534	7.26805e-38	4.66552e-34	0.591488	1.01199	0.724403	3.95353	4.18063	4.26431	4.28146
ENSG00000111799	COL12A1	protein_coding	12481	0.960683	6.75143e-187	3.92758e-183	37.0964	37.2351	37.4774	73.0426	72.9203	71.68		ENSG00000148677	ANKRD1	protein_coding	1979	-1.88859	2.22049e-37	1.28284e-33	11.1037	11.8278	11.3253	3.22587	2.67978	3.56915	2.90005
ENSG00000251493	FOXD1	protein_coding	2623	-1.83369	9.56248e-187	5.05716e-183	110.171	123.26	120.344	34.8055	31.6193	32.8112		ENSG00000105697	HAMP	protein_coding	3010	2.55854	2.90205e-37	1.52418e-33	0.406305	0.473198	0.41832	2.70656	2.48197	2.25971	2.90441
ENSG00000115380	EFEMP1	protein_coding	3962	3.3055	1.19524e-183	5.79431e-180	1.52908	2.00571	1.43082	16.1298	16.02	16.9249		ENSG00000111817	DSE	protein_coding	11498	1.66646	1.6285e-34	7.84028e-31	1.05335	1.06814	1.19913	3.54268	3.48935	3.46403	3.50564
ENSG00000144381	HSPD1	protein_coding	4245	-0.92766	4.11042e-166	1.83938e-162	213.644	208.624	204.289	110.543	107.99	110.743		ENSG00000130821	SLC6A8	protein_coding	5498	1.75952	5.72092e-34	2.54242e-30	2.38944	2.39022	1.85505	7.39149	7.52377	7.58931	7.68338
ENSG00000081923	ATP8B1	protein_coding	6652	3.49047	9.60135e-164	3.98963e-160	1.04735	0.553066	0.602785	8.21505	8.32577	8.12842		ENSG00000170989	S1PR1	protein_coding	3071	2.32135	5.1461e-33	2.12361e-29	0.822161	0.682571	0.594516	3.33539	2.97326	3.96113	3.95499
ENSG00000158270	COLEC12	protein_coding	7340	1.314	7.96753e-163	3.09002e-159	27.9801	28.63	29.7442	72.9755	68.6928	73.0701		ENSG00000149591	TAGLN	protein_coding	3917	-2.66619	2.66028e-31	1.02462e-27	2.19563	2.1749	1.51084	0.328396	0.223691	0.300542	0.408894
ENSG00000137801	THBS1	protein_coding	9158	1.28505	3.88569e-160	1.41279e-156	42.5856	46.2305	43.9801	111.495	105.427	106.713		ENSG00000138356	AOX1	protein_coding	5552	1.61405	7.02894e-31	2.53802e-27	1.80485	2.06686	1.92772	5.79218	6.35418	5.74853	5.81767
ENSG00000105971	CAV2	protein_coding	6926	2.2932	4.21633e-151	1.44283e-147	7.54436	7.22413	9.50257	37.3224	40.7935	41.0627		ENSG00000122861	PLAU	protein_coding	2950	1.65642	7.3746e-30	2.50619e-26	2.07284	1.90396	2.21951	6.24995	6.72193	6.3406	6.53776
ENSG00000164283	ESM1	protein_coding	2695	-4.11297	2.54943e-148	8.23947e-145	13.3753	13.9242	12.5184	0.629119	1.11908	0.569479		ENSG00000154127	UBASH3B	protein_coding	9011	-2.25013	7.61047e-29	2.44266e-25	0.779299	0.906638	0.824432	0.132177	0.230297	0.195964	0.140713
ENSG00000140416	TPM1	protein_coding	12492	1.31082	1.41057e-147	4.31887e-144	20.5021	19.2608	21.683	49.8633	50.7326	51.884		ENSG00000066813	ACSM2B	protein_coding	8155	1.83142	1.90592e-28	5.79531e-25	0.740158	0.692036	0.501805	2.28423	2.42595	2.51019	2.09493
ENSG00000183255	PTTG1IP	protein_coding	3537	1.05427	9.69525e-147	2.82006e-143	141.265	150.197	148.743	303.763	297.971	312.45		ENSG00000115677	HDLBP	protein_coding	12182	-1.58277	2.21836e-27	6.40805e-24	67.5186	64.2026	45.5564	19.3352	20.3398	19.848	19.3982
ENSG00000154096	THY1	protein_coding	5925	1.85846	1.7749e-139	4.91681e-136	12.6533	11.127	10.4546	43.2536	39.3792	41.3649		ENSG00000119946	CNNM1	protein_coding	6413	-1.37837	9.5367e-27	2.62364e-23	8.28635	8.11292	8.27584	3.46931	3.04897	2.9065	3.21551
ENSG00000091986	CCDC80	protein_coding	13071	1.88206	3.72975e-137	9.86247e-134	2.21315	2.45435	2.21082	8.52114	8.25394	8.57137		ENSG00000111859	NEDD9	protein_coding	10359	1.75316	1.56169e-26	4.04009e-23	0.845458	0.578523	0.662452	2.25814	2.48852	2.19078	2.41583
ENSG00000050165	DKK3	protein_coding	5059	1.4369	3.96799e-135	1.00362e-131	75.4435	77.0851	82.9762	211.267	208.028	218.426		ENSG00000091583	APOH	protein_coding	1332	1.67523	1.6084e-26	4.04009e-23	47.5069	46.8884	32.3294	140.386	126.922	133.208	140.334
ENSG00000143641	GALNT2	protein_coding	7743	1.23307	8.83088e-133	2.14053e-129	19.6777	20.678	19.9998	49.4028	45.908	46.5795		ENSG00000188175	HEPACAM2	protein_coding	2483	-2.35173	1.80111e-26	4.33564e-23	1.76361	2.08888	2.3834	0.383744	0.445741	0.421434	0.349398
ENSG00000146966	DENND2A	protein_coding	5148	2.01486	2.11085e-132	4.91187e-129	4.85435	5.94585	4.78077	21.5595	21.1968	20.2266		ENSG00000168280	KIF5C	protein_coding	9221	1.37979	1.17709e-25	2.72015e-22	1.39903	1.45431	1.44062	3.76649	3.75586	3.65981	3.71996
ENSG00000082781	ITGB5	protein_coding	6447	1.27661	6.46712e-132	1.44699e-128	29.4595	29.3087	31.6552	73.0294	71.9349	74.1818		ENSG00000079557	AFM	protein_coding	2217	2.33797	1.4427e-25	3.20574e-22	0.30251	0.521238	0.397565	2.36382	2.05929	2.09449	1.9867
ENSG00000138448	ITGAV	protein_coding	8211	1.47101	1.2158e-130	2.61956e-127	7.26752	7.16891	7.76286	20.49	21.3368	19.8128		ENSG00000170801	HTRA3	protein_coding	3321	1.90069	2.72742e-25	5.83597e-22	0.784029	0.841585	0.568719	2.42441	2.81887	2.97368	3.05441
ENSG00000184347	SLIT3	protein_coding	14260	2.88949	6.53002e-128	1.35671e-124	1.94365	1.99171	1.9974	15.4109	13.2376	15.3325		ENSG00000108861	DUSP3	protein_coding	5012	-1.25218	6.6419e-25	1.37044e-21	33.9331	34.1449	32.2825	14.3153	13.0471	14.4321	14.4069
ENSG00000136158	SPRY2	protein_coding	3038	-1.37741	4.57966e-125	9.1868e-122	44.1704	44.3223	42.9636	17.3866	16.6056	16.5933		ENSG00000021826	CPS1	protein_coding	10444	1.40044	7.03431e-25	1.40136e-21	2.61394	2.31584	2.12791	6.18102	5.93003	6.63156	6.15337
ENSG00000134871	COL4A2	protein_coding	8706	1.61356	9.53051e-123	1.84809e-119	14.8394	17.2413	16.1835	50.7543	46.7348	50.2279		ENSG00000127863	TNFRSF19	protein_coding	5102	1.73301	2.64313e-24	4.92585e-21	1.75526	1.85411	2.66538	7.20883	6.80616	7.1785	6.33079
ENSG00000173706	HEG1	protein_coding	9925	2.12728	1.01824e-121	1.85109e-118	3.57085	3.8699	3.52457	17.3063	15.3869	15.2255		ENSG00000153902	LGI4	protein_coding	4527	2.95386	6.34331e-24	1.11052e-20	0.0610021	0.0949823	0.0278141	0.526196	0.5399	0.534537	0.589662
ENSG00000177409	SAMD9L	protein_coding	7135	2.38636	1.12813e-120	1.98872e-117	2.01658	1.62938	2.18978	9.63308	10.4328	10.5234		ENSG00000132854	KANK4	protein_coding	5980	1.39843	6.28259e-24	1.11052e-20	4.8489	5.04226	3.96904	12.4841	11.4441	12.7303	12.2422
ENSG00000049449	RCN1	protein_coding	7225	1.12087	2.5326e-116	4.33328e-113	39.3471	36.6627	39.327	81.0146	83.732	86.0797		ENSG00000186907	RTN4RL2	protein_coding	2387	2.00412	1.242e-23	2.11042e-20	0.743733	0.596701	0.712126	2.57469	2.41493	3.12348	2.79577
ENSG00000143367	TUFT1	protein_coding	3878	2.2373	1.15583e-112	1.86809e-109	3.71024	3.75679	4.49241	19.4051	17.3568	19.7574		ENSG00000128342	LIF	protein_coding	3969	1.76717	1.78161e-23	2.94083e-20	1.30211	1.13753	0.951734	3.82911	3.36949	3.70756	4.6743
ENSG00000159217	IGF2BP1	protein_coding	9109	-1.63678	1.15604e-112	1.86809e-109	12.7696	13.4898	12.1129	4.18081	4.13864	4.01776		ENSG00000183741	CBX6	protein_coding	8030	-1.33285	8.051e-23	1.29203e-19	7.09428	7.09502	5.79395	2.58678	2.53837	2.82618	2.65111
ENSG00000106366	SERPINE1	protein_coding	3190	1.16155	1.6468e-112	2.58922e-109	139.729	141.301	149.969	312.48	312.893	338.813		ENSG00000182768	NGRN	protein_coding	2784	-1.22437	1.60705e-22	2.5093e-19	22.3753	22.1634	20.737	8.94994	8.94484	9.63165	9.78012
ENSG00000149294	NCAM1	protein_coding	12737	1.76539	6.36047e-111	9.73721e-108	2.05714	2.07967	2.04083	6.88098	6.82366	7.28531		ENSG00000152127	MGAT5	protein_coding	8578	-1.19432	1.83845e-22	2.79507e-19	14.7814	15.1194	15.9485	6.38149	7.0426	6.9	6.37942
ENSG00000113140	SPARC	protein_coding	4831	1.69292	7.51839e-111	1.12147e-107	77.9068	77.2201	68.4606	259.709	226.359	236.677		ENSG00000130427	EPO	protein_coding	1330	2.16002	1.95387e-22	2.89439e-19	0.978857	1.69731	1.23074	7.30746	6.06784	5.06491	5.31872
ENSG00000242265	PEG10	protein_coding	6689	1.78335	2.34135e-105	3.40515e-102	7.58524	7.6121	6.53194	26.4196	24.6957	23.6326		ENSG00000137700	SLC37A4	protein_coding	6186	-1.24629	2.81469e-22	4.06533e-19	7.96543	7.77636	7.63303	3.28856	3.0043	3.56292	3.30115
ENSG00000187498	COL4A1	protein_coding	8188	1.71864	3.19879e-105	4.53869e-102	6.41856	7.18905	6.51818	22.0289	22.3678	21.8582		ENSG00000091138	SLC26A3	protein_coding	3382	1.60134	1.09299e-21	1.54013e-18	1.07318	0.961491	1.02385	3.3245	3.27254	2.9974	2.70334
ENSG00000175166	PSMD2	protein_coding	5453	-0.975116	4.45793e-104	6.17465e-101	159.566	168.318	165.93	84.6674	79.9442	86.5133		ENSG00000078967	UBE2D4	protein_coding	4713	-1.52743	1.17927e-21	1.62214e-18	2.71209	2.94799	3.32619	1.16249	1.09589	0.860361	0.991183
ENSG00000150093	ITGB1	protein_coding	6011	1.52656	4.0109e-101	5.42628e-98	81.1325	75.2569	92.0319	229.425	239.258	247.152		ENSG00000105711	SCN1B	protein_coding	4625	1.95797	1.67257e-21	2.24719e-18	0.562975	0.453227	0.299472	1.74086	1.50561	2.05042	1.7315
ENSG00000138166	DUSP5	protein_coding	2615	-1.53187	2.3176e-100	3.06419e-97	49.4041	52.7862	49.8076	19.451	17.2472	15.9366		ENSG00000117598	LPPR5	protein_coding	4566	2.92014	1.78695e-21	2.3463e-18	0.0864014	0.100057	0.0275765	0.448663	0.595887	0.716177	0.70155
ENSG00000136261	BZW2	protein_coding	3662	-1.43177	4.99775e-100	6.46086e-97	36.892	35.5241	34.0191	14.0678	12.9151	12.4763		ENSG00000184949	FAM227A	protein_coding	10783	1.87411	4.13758e-21	5.31201e-18	0.135369	0.169474	0.105094	0.508096	0.5688	0.527674	0.482734
ENSG00000183741	CBX6	protein_coding	8030	-1.35637	2.42298e-99	3.06422e-96	23.8406	25.107	26.2069	9.89123	9.8163	9.65924		ENSG00000115159	GPD2	protein_coding	7155	-1.18438	6.83671e-21	8.58647e-18	15.6149	16.147	18.742	7.50416	7.36045	7.52275	7.21913
ENSG00000169129	AFAP1L2	protein_coding	5789	1.83703	6.38099e-94	7.89804e-91	3.87208	4.04188	3.86926	13.3147	14.3741	14.4181		ENSG00000187210	GCNT1	protein_coding	6477	1.2395	7.62261e-21	9.36981e-18	2.2841	2.12022	2.25507	5.10474	5.42536	5.1699	5.23411
ENSG00000175352	NRIP3	protein_coding	4123	-1.76029	2.81603e-93	3.41291e-90	21.8569	22.7004	21.5968	6.23162	6.38386	6.87212		ENSG00000130822	PNCK	protein_coding	5091	3.12117	1.39629e-20	1.68058e-17	0.0929897	0.0475087	0	0.561482	0.398563	0.501012	0.380144
ENSG00000143322	ABL2	protein_coding	13257	-0.869979	3.24475e-91	3.85224e-88	37.9411	37.1202	38.2665	20.0792	20.7848	21.1322		ENSG00000159176	CSRP1	protein_coding	10318	-1.15257	2.84688e-20	3.35659e-17	5.2382	5.16228	5.44271	2.32714	2.24365	2.49105	2.44484
ENSG00000166106	ADAMTS15	protein_coding	5673	3.00875	1.52189e-90	1.77069e-87	0.533953	0.778212	0.658063	5.33364	5.60623	5.03611		ENSG00000140968	IRF8	protein_coding	5162	2.08938	3.46626e-20	4.00513e-17	0.198707	0.265513	0.134159	0.959849	1.02737	0.810864	0.788615
ENSG00000249992	TMEM158	protein_coding	1813	-1.21038	1.78835e-90	2.03991e-87	105.008	109.66	113.938	49.6363	44.3849	47.9262		ENSG00000139269	INHBE	protein_coding	3015	1.49992	3.65116e-20	4.13605e-17	4.22641	4.89349	3.25749	11.0769	10.9209	12.9067	12.2403
ENSG00000152952	PLOD2	protein_coding	7646	1.17212	4.54974e-90	5.08993e-87	16.7778	15.3973	17.9931	37.7481	38.5657	36.8408		ENSG00000101166	SLMO2	protein_coding	2977	-1.19576	6.34091e-20	7.04487e-17	11.6882	11.9611	13.0694	5.12105	5.09642	5.66796	5.49213
ENSG00000108846	ABCC3	protein_coding	9614	2.15035	5.17113e-90	5.67594e-87	1.19728	1.59191	1.74019	6.83715	6.98695	6.39774		ENSG00000143847	PPFIA4	protein_coding	9707	1.65382	1.10705e-19	1.20675e-16	0.386096	0.48726	0.285373	1.15828	1.18769	1.39467	1.26499
ENSG00000131016	AKAP12	protein_coding	8741	-1.10596	9.1921e-89	9.90262e-86	143.78	142.075	130.658	68.053	63.5169	61.9392		ENSG00000124610	HIST1H1A	protein_coding	781	-1.10219	2.99815e-19	3.14931e-16	273.58	274.281	283.509	136.947	122.877	120.335	136.119
ENSG00000130508	PXDN	protein_coding	11257	1.23944	2.34889e-88	2.48444e-85	8.92024	9.2555	8.99094	22.8819	20.3858	20.8805		ENSG00000179314	WSCD1	protein_coding	9082	-1.58378	2.99441e-19	3.14931e-16	0.929585	0.819656	0.998221	0.330481	0.319895	0.316853	0.235137
ENSG00000169429	CXCL8	protein_coding	2274	-1.8347	1.36331e-86	1.41624e-83	58.8107	48.0826	56.9118	14.5677	15.3725	15.9383		ENSG00000029725	RABEP1	protein_coding	6555	-1.10605	3.59982e-19	3.64864e-16	12.2836	12.4715	11.7943	5.74172	6.02915	5.28798	5.56888
ENSG00000103642	LACTB	protein_coding	3972	1.54006	5.37207e-86	5.48271e-83	31.191	25.527	30.1109	81.7924	85.7655	84.9763		ENSG00000187758	ADH1A	protein_coding	2258	3.13415	5.60082e-19	5.5789e-16	0.139773	0.0714103	0.111527	1.11825	0.959891	0.753071	0.797982
ENSG00000135074	ADAM19	protein_coding	7704	1.42904	2.64568e-85	2.65362e-82	4.77723	4.89005	4.64836	12.5613	13.1143	12.8723		ENSG00000114268	PFKFB4	protein_coding	6153	1.20489	5.93042e-19	5.80709e-16	3.2443	3.08792	2.99796	7.22408	7.05262	6.52631	7.90668
ENSG00000137831	UACA	protein_coding	11031	0.978658	1.21493e-84	1.19792e-81	70.1054	66.2493	69.2147	132.431	142.555	130.162		ENSG00000173213	RP11.683L23.1	protein_coding	2753	1.51278	6.11866e-19	5.89155e-16	1.14641	1.27879	1.1663	3.09767	3.36696	3.99107	3.34523
ENSG00000144824	PHLDB2	protein_coding	12309	1.27841	1.25547e-84	1.21726e-81	9.59749	8.78727	8.80663	20.8521	22.8756	22.2131		ENSG00000148702	HABP2	protein_coding	3740	1.21755	6.49924e-19	6.15542e-16	8.80789	9.49933	7.57507	19.9739	18.9395	19.8652	21.7335
ENSG00000138735	PDE5A	protein_coding	9775	2.26355	2.11342e-84	2.01551e-81	0.976134	0.933392	1.21646	5.24354	5.11884	4.73437		ENSG00000093134	VNN3	protein_coding	3846	1.47884	6.88203e-19	6.41283e-16	1.52839	1.38353	1.47326	4.52138	4.5564	3.46902	3.66123
ENSG00000167601	AXL	protein_coding	5154	0.934436	2.63949e-83	2.47661e-80	255.894	274.076	279.511	515.536	497.837	533.709		ENSG00000242498	C15orf38	protein_coding	3673	-1.57815	7.02272e-19	6.44006e-16	4.14594	4.45584	3.11958	1.31005	1.16764	1.22861	1.58071
ENSG00000185567	AHNAK2	protein_coding	18771	1.63819	1.85994e-82	1.71746e-79	1.83964	2.11673	2.02564	6.30185	5.8717	6.45287		ENSG00000105707	HPN	protein_coding	3380	1.24597	7.32481e-19	6.61213e-16	3.16307	3.31553	2.71945	7.06169	7.50402	7.5076	7.22633
ENSG00000181019	NQO1	protein_coding	3254	1.04414	2.93052e-82	2.66375e-79	64.3245	64.8969	68.7508	134.71	133.674	139.935		ENSG00000168209	DDIT4	protein_coding	2058	1.41404	7.57611e-19	6.64724e-16	15.4123	16.114	10.7988	37.5949	35.4718	36.387	41.604
ENSG00000136802	LRRC8A	protein_coding	5230	-1.59707	2.71544e-81	2.43027e-78	15.2035	17.1077	17.2635	5.73554	5.08505	5.55298		ENSG00000183747	ACSM2A	protein_coding	8195	1.6434	8.57828e-19	7.39691e-16	0.5151	0.38696	0.314978	1.2034	1.28865	1.46844	1.18079
ENSG00000134013	LOXL2	protein_coding	5707	1.12954	3.77265e-81	3.3253e-78	29.5375	32.0776	32.1014	70.5925	64.64	69.8373		ENSG00000136542	GALNT5	protein_coding	6818	-1.47096	1.78296e-18	1.51481e-15	2.32609	2.31374	2.45624	1.03417	0.635797	0.911282	0.831984
ENSG00000163430	FSTL1	protein_coding	8727	1.13741	1.03464e-79	8.98348e-77	6.95929	6.77876	7.38308	15.4377	15.3785	15.6787		ENSG00000115594	IL1R1	protein_coding	7083	1.08445	3.98096e-18	3.2856e-15	6.47211	6.40455	5.94641	13.708	12.8717	13.3517	13.3413
ENSG00000148848	ADAM12	protein_coding	9860	1.36819	7.31856e-79	6.26103e-76	12.7493	12.5668	11.0781	32.063	29.9338	31.8851		ENSG00000176046	NUPR1	protein_coding	1097	2.02086	4.17264e-18	3.3953e-15	4.17165	4.11563	1.95127	16.7202	11.6445	12.9372	15.4518
ENSG00000145632	PLK2	protein_coding	4768	1.023	2.7564e-78	2.32393e-75	27.2544	26.7283	29.9848	57.4149	56.094	57.2459		ENSG00000196975	ANXA4	protein_coding	9946	1.09037	5.45812e-18	4.37961e-15	11.1618	11.778	10.5456	22.5994	24.6111	23.1002	24.8059
ENSG00000011105	TSPAN9	protein_coding	6905	1.55144	8.91793e-78	7.41131e-75	5.08874	6.28706	6.22749	17.3202	16.2201	18.1061		ENSG00000150938	CRIM1.1	protein_coding	7122	-1.06519	5.74881e-18	4.49384e-15	12.5742	12.4786	13.6398	6.30139	6.17076	6.40055	5.76271
ENSG00000085117	CD82	protein_coding	4054	1.65745	1.38273e-77	1.13294e-74	5.71602	5.44499	5.69573	17.9193	16.3327	18.8705		ENSG00000165832	TRUB1	protein_coding	3596	-1.11731	5.75605e-18	4.49384e-15	15.9076	16.3815	18.6806	8.1876	7.63036	8.05694	7.40468
ENSG00000137809	ITGA11	protein_coding	10864	3.14413	3.03079e-77	2.44879e-74	0.250939	0.189639	0.279995	2.17289	2.20823	2.05383		ENSG00000181904	C5orf24	protein_coding	5741	-1.24394	7.4334e-18	5.726e-15	8.56224	8.55233	11.4378	3.9003	3.98421	4.10111	4.05687
ENSG00000103196	CRISPLD2	protein_coding	7965	2.96573	3.26129e-77	2.59894e-74	0.703561	0.868363	0.572855	5.2234	5.66247	5.85469		ENSG00000124575	HIST1H1D	protein_coding	777	-1.11706	1.26401e-17	9.60867e-15	95.6062	92.3817	102.498	46.2928	39.6464	43.7692	48.8702
ENSG00000103888	CEMIP	protein_coding	7621	3.58427	6.71563e-76	5.27939e-73	0.178861	0.270337	0.272142	2.70392	3.34577	2.74192		ENSG00000244414	CFHR1	protein_coding	2197	1.3919	1.62561e-17	1.2197e-14	2.71146	2.92349	2.06323	7.11265	7.09471	5.95369	7.16861
ENSG00000166741	NNMT	protein_coding	2919	1.82367	2.5007e-73	1.91415e-70	5.03296	5.39435	4.92624	19.1231	17.7522	17.5124		ENSG00000021852	C8B	protein_coding	2729	2.08328	1.99165e-17	1.47517e-14	0.375861	0.344665	0.184558	1.58864	1.41946	1.27016	1.07598
ENSG00000129474	AJUBA	protein_coding	5979	0.902975	3.6275e-73	2.7406e-70	25.2806	25.7204	26.6404	47.3129	47.1859	50.6665		ENSG00000110931	CAMKK2	protein_coding	6928	-1.06603	2.40735e-17	1.7605e-14	7.14079	6.87368	6.79735	3.14953	3.54787	3.20965	3.34253
ENSG00000170779	CDCA4	protein_coding	2513	-1.28682	7.25358e-73	5.40987e-70	41.1637	43.6268	39.8348	17.2822	15.8743	17.8049		ENSG00000164574	GALNT10	protein_coding	10497	-1.27477	3.57032e-17	2.57835e-14	4.4348	4.59038	3.65256	1.80183	1.4278	1.8816	1.9009
ENSG00000157613	CREB3L1	protein_coding	4037	1.72098	1.31293e-72	9.66813e-70	4.68961	4.77531	4.79497	16.6055	14.4659	15.9379		ENSG00000184992	BRI3BP	protein_coding	6648	-1.13161	3.64733e-17	2.60145e-14	15.3697	15.9757	19.944	8.04779	7.76224	7.52587	7.83995
ENSG00000003436	TFPI	protein_coding	11714	0.821088	1.96715e-72	1.43046e-69	27.0226	25.2134	25.8733	44.2791	47.1623	46.5416		ENSG00000169242	EFNA1	protein_coding	2539	1.22661	4.22914e-17	2.97964e-14	13.5336	13.4106	9.89363	30.0599	28.7337	27.6906	28.8598
ENSG00000113594	LIFR	protein_coding	11864	1.48895	7.25036e-72	5.20719e-69	5.68087	4.89954	6.30497	15.0385	16.9163	15.5035		ENSG00000213551	DNAJC9	protein_coding	3955	-1.15022	8.13784e-17	5.66442e-14	10.8627	9.94102	8.83471	4.50519	4.01107	4.59711	4.74147
ENSG00000164040	PGRMC2	protein_coding	4626	1.69332	3.1598e-71	2.24168e-68	6.35158	5.15346	4.81212	18.3255	17.484	16.869		ENSG00000188620	HMX3	protein_coding	1173	-1.86078	9.27469e-17	6.37889e-14	7.9709	7.14809	4.61579	2.15261	1.49394	1.72842	1.93435
ENSG00000113739	STC2	protein_coding	6128	1.18096	4.13175e-70	2.89591e-67	19.0308	21.3247	20.7806	48.61	43.1528	46.8723		ENSG00000178585	CTNNBIP1	protein_coding	3343	-1.06563	1.18887e-16	8.08051e-14	12.9575	11.8574	11.808	5.74323	5.68341	5.63433	6.28822
ENSG00000168528	SERINC2	protein_coding	3549	0.983485	4.46046e-70	3.08908e-67	77.2002	81.7693	84.8922	160.665	155.048	166.524		ENSG00000173210	ABLIM3	protein_coding	7216	1.20814	1.26379e-16	8.48986e-14	0.923947	0.886367	0.942265	2.14573	1.98113	2.03926	2.3028
ENSG00000138675	FGF5	protein_coding	5998	-1.55953	1.58488e-68	1.08469e-65	17.8525	15.2607	19.0641	5.63173	6.23953	5.84579		ENSG00000174640	SLCO2A1	protein_coding	5283	1.62121	1.48887e-16	9.88698e-14	0.306168	0.300127	0.393259	0.991973	1.05622	1.00275	0.947401
ENSG00000185483	ROR1	protein_coding	6715	2.87414	1.77863e-68	1.20314e-65	0.74431	0.613623	0.535358	4.48657	5.28749	4.13157		ENSG00000159674	SPON2	protein_coding	6013	1.39925	4.54574e-16	2.9508e-13	3.49698	3.42797	2.11498	8.04197	8.04511	7.96171	7.95758
ENSG00000100934	SEC23A	protein_coding	8945	1.04612	1.58124e-67	1.05732e-64	16.6948	16.6655	17.4978	32.8495	36.2755	35.9253		ENSG00000181408	UTS2R	protein_coding	1310	1.32154	4.64401e-16	2.98109e-13	3.04163	2.97461	2.59518	7.41902	7.49818	7.63847	6.36784
ENSG00000067798	NAV3	protein_coding	12135	-1.20313	1.61358e-67	1.06669e-64	8.87392	8.67073	8.42018	3.90135	3.91999	3.47313		ENSG00000112658	SRF	protein_coding	4262	-1.03588	6.92925e-16	4.39916e-13	13.2737	13.3235	13.3241	6.6846	5.98356	7.15087	6.15364
ENSG00000170485	NPAS2	protein_coding	12491	-1.33328	3.22258e-66	2.10641e-63	6.80223	6.93917	7.13969	2.92354	2.77663	2.59913		ENSG00000067798	NAV3	protein_coding	11179	1.01224	7.09636e-16	4.45628e-13	3.10201	3.12517	2.99609	5.99624	6.27855	6.03758	6.51291
ENSG00000105974	CAV1	protein_coding	4082	0.728733	2.73707e-65	1.76918e-62	170.193	167.168	178.236	282.377	276.827	295.23		ENSG00000165934	CPSF2	protein_coding	5861	-0.97825	7.88383e-16	4.89755e-13	17.9249	19.556	19.3029	9.24222	10.032	9.47376	9.67833
ENSG00000113070	HBEGF	protein_coding	3018	-1.45274	3.7739e-65	2.41256e-62	26.8485	27.111	29.6416	9.72326	9.08461	11.618		ENSG00000152256	PDK1	protein_coding	15115	1.09636	1.05537e-15	6.4864e-13	2.79536	3.04567	3.56126	6.95321	6.99895	6.37787	6.42404
ENSG00000106484	MEST	protein_coding	4631	4.99061	2.0527e-64	1.29798e-61	0	0.0953314	0.149284	2.75994	2.90099	2.67675		ENSG00000129757	CDKN1C	protein_coding	2586	-1.68652	1.49761e-15	9.10753e-13	2.80702	2.25509	1.92329	0.663226	0.784643	0.556391	0.903218
ENSG00000052802	MSMO1	protein_coding	2892	1.3781	8.51773e-64	5.32807e-61	11.4692	11.7545	11.6178	28.1858	32.3756	30.0858		ENSG00000091490	SEL1L3	protein_coding	7483	-0.962603	1.58086e-15	9.51365e-13	28.6801	28.8313	30.8182	15.6938	14.6426	15.662	14.4207
ENSG00000134352	IL6ST	protein_coding	9292	0.871016	4.06894e-63	2.51815e-60	22.5097	22.0771	23.3767	39.6373	42.0171	42.6643		ENSG00000119227	PIGZ	protein_coding	3211	1.28229	1.83827e-15	1.09487e-12	1.85521	2.30995	1.56854	5.13362	4.65321	4.54204	4.55153
ENSG00000139722	VPS37B	protein_coding	5953	-1.73871	2.00064e-62	1.22511e-59	8.95556	10.2342	10.2196	3.48345	2.92458	2.43928		ENSG00000087916	SLC6A14	protein_coding	4521	-1.04372	1.96088e-15	1.15598e-12	11.6145	11.1574	13.6888	5.9539	5.75297	5.98897	5.8454
ENSG00000120820	GLT8D2	protein_coding	3271	2.43569	2.68694e-62	1.62823e-59	1.57429	1.2597	1.43719	7.29657	7.7533	8.08463		ENSG00000163735	CXCL5	protein_coding	2538	-1.13948	2.02543e-15	1.18197e-12	9.88604	10.6099	11.6836	4.99319	4.32447	4.63839	5.5218
ENSG00000147100	SLC16A2	protein_coding	4324	1.64374	2.85692e-62	1.71339e-59	3.25749	3.53946	4.38078	11.8537	11.2231	11.9859		ENSG00000107731	UNC5B	protein_coding	6841	1.23884	2.46787e-15	1.39781e-12	0.657419	0.742464	0.644205	1.53211	1.53696	1.80688	1.62911
ENSG00000085449	WDFY1	protein_coding	5516	1.19071	3.92414e-62	2.32942e-59	13.6464	11.7653	13.9119	28.3494	31.5379	29.9424		ENSG00000150687	PRSS23	protein_coding	11725	-1.10044	2.45718e-15	1.39781e-12	1.76982	1.8107	1.78804	0.824842	0.739423	0.89247	0.893594
ENSG00000166897	ELFN2.1	protein_coding	8782	1.15794	6.21723e-62	3.65335e-59	6.48456	7.02118	7.02195	15.9351	14.2831	15.594		ENSG00000243955	GSTA1	protein_coding	1019	1.25287	2.94995e-15	1.65464e-12	8.5948	9.67888	7.84648	18.7014	18.7811	22.4636	23.8386
ENSG00000025772	TOMM34	protein_coding	2062	-1.27089	2.54831e-61	1.48245e-58	108.56	112.618	104.203	48.6392	40.6872	45.4023		ENSG00000105855	ITGB8	protein_coding	15156	1.36701	4.2885e-15	2.3823e-12	0.465935	0.606422	0.780942	1.58743	1.60656	1.6182	1.5059
ENSG00000183287	CCBE1	protein_coding	6577	0.888906	3.75205e-61	2.16111e-58	25.7454	24.8362	26.9511	46.1045	47.3353	50.1344		ENSG00000152661	GJA1	protein_coding	3037	-1.085	4.95249e-15	2.72495e-12	16.6403	18.4499	21.6629	8.36123	8.62485	9.1523	9.51473
ENSG00000065534	MYLK	protein_coding	22167	0.723487	1.98661e-60	1.13303e-57	14.4985	14.9371	14.6269	25.0758	23.5126	24.1632		ENSG00000128645	HOXD1	protein_coding	2028	1.25472	5.46338e-15	2.9777e-12	3.19031	2.92858	3.50797	8.52759	7.91333	6.44983	7.43693
ENSG00000115963	RND3	protein_coding	3594	-1.07386	2.07642e-60	1.17276e-57	36.6208	36.401	40.2027	17.1645	18.8428	17.8367		ENSG00000255398	HCAR3	protein_coding	2137	1.23398	7.88887e-15	4.25947e-12	2.58452	2.77921	2.20954	6.30913	5.35174	5.7536	6.65163
ENSG00000184992	BRI3BP	protein_coding	6648	-1.32445	2.11659e-60	1.18395e-57	11.7784	11.3557	11.3974	5.00262	4.12415	4.63492		ENSG00000205403	CFI	protein_coding	3873	1.01518	1.01351e-14	5.42164e-12	21.5844	21.7255	18.2873	43.1888	42.4006	38.5856	41.9743
ENSG00000128510	CPA4	protein_coding	3958	0.815101	8.80516e-60	4.8784e-57	152.719	155.525	170.3	281.206	281.239	279.722		ENSG00000198087	CD2AP	protein_coding	6751	-0.945801	1.21028e-14	6.41479e-12	12.8094	12.7424	13.2983	6.82411	6.96755	6.1904	6.88998
ENSG00000144724	PTPRG	protein_coding	14629	0.838914	2.59883e-59	1.42627e-56	8.84156	9.09375	8.79937	15.4858	16.5209	15.8254		ENSG00000197409	HIST1H3D	protein_coding	865	-1.34339	1.39715e-14	7.27186e-12	370.519	358.87	608.32	186.436	160.525	172.387	183.309
ENSG00000109743	BST1	protein_coding	2980	1.43123	4.61558e-58	2.50941e-55	7.87773	7.75305	9.79	23.1082	22.7251	22.938		ENSG00000257017	HP	protein_coding	5405	1.6602	1.55811e-14	8.03721e-12	6.68585	6.00129	3.01682	16.809	17.4736	15.6334	16.5201
ENSG00000129038	LOXL1	protein_coding	3637	1.43983	1.42178e-57	7.65837e-55	11.202	12.4218	10.5686	33.7439	28.9853	29.9931		ENSG00000181104	F2R	protein_coding	4066	-1.00375	1.74384e-14	8.91565e-12	6.36493	6.06087	6.47224	3.02301	3.25509	3.24915	3.01998
ENSG00000143515	ATP8B2	protein_coding	7572	-1.39475	3.35848e-57	1.79244e-54	10.8011	12.205	12.91	5.01223	4.32696	4.33438		ENSG00000107957	SH3PXD2A	protein_coding	12436	-0.94922	2.90407e-14	1.47172e-11	14.434	13.5451	12.2867	7.11025	7.05306	7.14176	6.50392
ENSG00000012232	EXTL3	protein_coding	13220	-1.13618	4.85146e-57	2.56572e-54	6.725	6.35615	6.9447	3.17668	2.93461	3.00055		ENSG00000074181	NOTCH3	protein_coding	8799	1.3552	3.22503e-14	1.62017e-11	1.0088	0.97735	0.643954	2.55021	2.15929	2.38593	1.97952
ENSG00000100034	PPM1F	protein_coding	10083	-0.926878	1.53241e-56	8.0312e-54	11.506	11.5007	11.4365	6.14401	5.83261	6.12357		ENSG00000076067	RBMS2	protein_coding	3570	-1.0988	4.35271e-14	2.16784e-11	4.26556	4.35857	4.95546	1.85496	2.18306	2.18004	2.2245
ENSG00000141429	GALNT1	protein_coding	5126	1.27799	3.21037e-56	1.6675e-53	11.4345	8.89964	11.248	24.6798	26.1016	25.8409		ENSG00000152402	GUCY1A2	protein_coding	16361	1.05865	4.39561e-14	2.17049e-11	1.42989	1.62121	1.91246	3.43023	3.47537	3.44575	3.39365
ENSG00000134248	LAMTOR5	protein_coding	2388	-1.40044	4.03141e-56	2.07543e-53	22.5154	21.4454	22.0022	7.8646	8.15172	8.89879		ENSG00000116704	SLC35D1	protein_coding	7154	-1.23721	4.82764e-14	2.36362e-11	16.0583	16.3108	25.3712	8.05128	8.56046	7.85291	8.15297
ENSG00000108821	COL1A1	protein_coding	9819	2.57831	4.74018e-56	2.4189e-53	3.5477	4.19643	2.75998	25.5822	17.1306	19.9828		ENSG00000007372	PAX6	protein_coding	14776	-1.23392	5.97044e-14	2.89857e-11	0.827679	0.782069	0.681724	0.26439	0.358913	0.354095	0.3297
ENSG00000172379	ARNT2	protein_coding	7741	1.8444	9.71423e-56	4.91405e-53	1.74132	1.71094	1.66113	6.40228	5.29504	6.63415		ENSG00000149742	SLC22A9	protein_coding	2362	0.93467	6.66973e-14	3.21108e-11	13.6458	13.9263	13.567	25.5353	26.0059	26.0276	27.3495
ENSG00000221963	APOL6	protein_coding	10121	1.25605	1.03515e-55	5.19126e-53	4.36964	4.42018	4.80879	9.98681	11.1067	11.408		ENSG00000114841	DNAH1	protein_coding	13872	1.3158	8.34932e-14	3.95381e-11	0.227514	0.184042	0.195153	0.487682	0.541872	0.457319	0.519563
ENSG00000265972	TXNIP	protein_coding	3625	1.0882	2.10581e-55	1.04704e-52	11.9076	12.3005	12.3963	24.9329	25.6399	27.2265		ENSG00000182809	CRIP2	protein_coding	4829	1.81317	1.12912e-13	5.30347e-11	0.220579	0.328343	0.156448	0.887918	0.66848	0.920954	1.05029
ENSG00000114698	PLSCR4	protein_coding	4227	2.49074	3.29566e-55	1.62476e-52	0.895764	0.905171	1.17757	6.10916	5.80519	4.99935		ENSG00000205502	C2CD4B	protein_coding	1579	3.49892	1.26652e-13	5.90087e-11	0.174893	0.051059	0	1.05602	0.496495	1.11832	1.18339
ENSG00000197321	SVIL	protein_coding	9937	0.881273	6.847e-55	3.34721e-52	9.25165	8.95962	9.22518	16.7473	17.5066	16.3239		ENSG00000177669	MBOAT4	protein_coding	1512	1.37289	1.39192e-13	6.43323e-11	1.87861	1.68852	1.99864	4.00166	5.30695	5.23383	4.50196
ENSG00000029725	RABEP1	protein_coding	6531	-0.941622	1.0964e-54	5.31517e-52	22.1235	22.1044	23.9865	11.802	11.4606	12.2378		ENSG00000088899	LZTS3	protein_coding	5349	-1.0208	1.42914e-13	6.55285e-11	13.1577	12.3644	10.4517	6.25248	5.2504	6.23568	5.93865
ENSG00000128606	LRRC17	protein_coding	2674	1.27597	1.73318e-54	8.33271e-52	28.9998	25.2054	27.0948	62.333	65.006	69.4481		ENSG00000165757	KIAA1462	protein_coding	9515	-1.03812	1.52923e-13	6.95653e-11	4.69348	4.66307	3.73178	2.21811	2.05012	2.27513	1.97084
ENSG00000109133	TMEM33	protein_coding	8240	-0.709064	3.35321e-54	1.59893e-51	26.8908	26.3959	27.6701	16.5876	16.2208	16.7057		ENSG00000134602	MST4	protein_coding	3354	-0.897869	1.79905e-13	8.12005e-11	35.4047	36.9939	38.2924	21.1362	19.1117	19.012	19.917
ENSG00000131143	COX4I1	protein_coding	4792	-0.906833	1.26943e-53	6.00388e-51	68.1108	77.6643	72.6822	39.5455	38.4484	38.5312		ENSG00000162670	BRINP3	protein_coding	3439	-1.50108	2.072e-13	9.2795e-11	1.75516	1.3988	1.40963	0.512575	0.482745	0.703649	0.465728
ENSG00000163735	CXCL5	protein_coding	2538	-1.17377	1.32473e-53	6.21489e-51	94.2272	79.2042	96.8083	40.0822	39.7541	39.9571		ENSG00000132612	VPS4A	protein_coding	3777	-0.947468	2.7214e-13	1.20941e-10	13.0981	12.7362	11.218	6.68523	6.04374	6.4068	6.51978
ENSG00000167767	KRT80	protein_coding	4350	0.901166	5.37379e-53	2.50092e-50	42.4076	45.2643	47.5509	86.2879	81.6218	84.7299		ENSG00000174574	AKIRIN1	protein_coding	2741	-0.916803	3.20557e-13	1.41371e-10	38.76	40.865	44.6052	22.7519	21.552	23.0968	20.281
ENSG00000144746	ARL6IP5	protein_coding	2522	1.03525	6.18005e-53	2.85332e-50	24.562	22.1148	24.616	47.2661	49.4099	49.4792		ENSG00000171517	LPAR3	protein_coding	3543	-0.932212	3.51307e-13	1.53758e-10	8.72975	8.46499	7.94295	4.37019	4.36035	4.44869	4.40756
ENSG00000101187	SLCO4A1	protein_coding	4051	-1.60155	1.06028e-52	4.85676e-50	12.7491	14.3854	14.8813	4.82922	3.95931	5.01255		ENSG00000105877	DNAH11	protein_coding	15992	1.56454	3.64675e-13	1.58409e-10	0.143081	0.14452	0.169282	0.485593	0.556548	0.392604	0.338015
ENSG00000006756	ARSD	protein_coding	7030	1.84721	1.61665e-52	7.34741e-50	1.46501	1.17225	1.88813	5.69549	5.07006	5.59219		ENSG00000134107	BHLHE40	protein_coding	3837	0.93791	4.19377e-13	1.80811e-10	7.57762	8.15957	6.94055	14.341	15.0353	14.1302	14.5575
ENSG00000278272	HIST1H3C	protein_coding	411	-0.905454	2.01239e-52	9.07509e-50	1118.05	1249.96	1220.51	638.461	615.056	661.81		ENSG00000198894	CIPC	protein_coding	5300	-1.15101	4.61295e-13	1.9741e-10	3.29006	3.29588	3.97937	1.54611	1.59229	1.29569	1.88872
ENSG00000137700	SLC37A4	protein_coding	6186	-1.80733	2.67808e-52	1.19842e-49	6.46368	7.63633	7.86773	2.46675	1.99447	1.83212		ENSG00000184216	IRAK1	protein_coding	4001	-0.904396	4.68506e-13	1.99022e-10	46.6982	44.9826	43.8388	23.7316	21.8303	26.2194	24.8025
ENSG00000168938	PPIC	protein_coding	2098	1.47202	4.39233e-52	1.95053e-49	8.73506	8.76786	8.63341	25.674	22.8042	24.0279		ENSG00000119938	PPP1R3C	protein_coding	2524	1.03716	5.10877e-13	2.15437e-10	4.50153	4.7381	3.76646	9.53213	8.78827	8.47315	9.04253
ENSG00000149257	SERPINH1	protein_coding	4914	1.22845	2.8197e-51	1.24267e-48	35.8451	39.59	34.9464	94.5382	77.4426	86.609		ENSG00000168393	DTYMK	protein_coding	2451	-0.942573	5.38028e-13	2.25243e-10	50.219	49.6693	41.2266	25.9299	23.0484	23.6416	25.3489
ENSG00000168487	BMP1	protein_coding	7471	1.55913	4.40523e-51	1.92684e-48	2.08807	2.42279	2.73905	7.52397	6.49561	7.39537		ENSG00000120875	DUSP4	protein_coding	7257	-0.919428	9.22551e-13	3.83443e-10	4.69692	5.09559	5.39609	2.63911	2.76427	2.71266	2.57486
ENSG00000159176	CSRP1	protein_coding	10318	-0.983999	8.01708e-51	3.48049e-48	15.6476	17.1149	16.764	8.89868	8.30386	7.86057		ENSG00000137801	THBS1	protein_coding	10870	0.866184	1.09976e-12	4.5383e-10	15.3267	14.693	16.0028	28.1336	29.0482	28.0979	26.5405
ENSG00000123689	G0S2	protein_coding	866	-1.02385	1.21748e-50	5.24633e-48	293.293	298.738	320.919	155.572	134.079	158.955		ENSG00000114019	AMOTL2	protein_coding	5984	-0.95467	1.12732e-12	4.61906e-10	17.6883	18.0538	15.3921	8.92487	7.78355	9.86921	8.64298
ENSG00000087253	LPCAT2	protein_coding	7439	1.59463	1.29891e-50	5.55607e-48	1.60842	1.56279	1.78432	5.10184	4.90188	4.99907		ENSG00000197013	ZNF429	protein_coding	5019	1.10269	1.20926e-12	4.91989e-10	1.4463	1.18869	1.46762	2.83819	3.25262	2.71039	2.83215
ENSG00000053747	LAMA3	protein_coding	13522	1.46605	1.88916e-50	8.02188e-48	1.36648	1.65422	1.67695	4.58143	4.39991	4.04234		ENSG00000140807	NKD1	protein_coding	4912	1.65577	1.53338e-12	6.19496e-10	0.232915	0.240729	0.320426	0.746827	0.68535	0.825505	1.03254
ENSG00000114850	SSR3	protein_coding	4627	-0.849084	2.11151e-50	8.90107e-48	216.398	191.368	216.469	115.2	116.407	114.945		ENSG00000126709	IFI6	protein_coding	865	1.69602	1.55326e-12	6.2317e-10	1.55067	2.57867	1.60122	6.77449	4.5849	7.56084	6.78922
ENSG00000151693	ASAP2	protein_coding	7248	0.852628	2.86385e-50	1.19857e-47	15.8811	15.4916	17.2261	28.6826	29.3541	29.7749		ENSG00000189366	ALG1L	protein_coding	805	1.39056	1.72333e-12	6.83211e-10	1.81327	2.33687	1.95519	5.20804	5.27035	5.44334	5.88594
ENSG00000117308	GALE	protein_coding	3978	-0.904337	3.15179e-50	1.30966e-47	26.6894	27.93	27.6672	14.4257	14.9562	14.6014		ENSG00000135318	NT5E	protein_coding	4017	0.876948	1.72657e-12	6.83211e-10	11.5888	11.1858	11.206	21.3006	21.7089	19.9607	20.2182
ENSG00000039139	DNAH5	protein_coding	16475	1.33598	5.17842e-50	2.13652e-47	1.35138	1.35771	1.65332	3.62567	3.66951	3.74774		ENSG00000164850	GPER1	protein_coding	3149	-0.973409	1.80259e-12	7.08443e-10	9.63409	9.24249	9.31663	4.55388	4.20298	5.17146	5.27691
ENSG00000108604	SMARCD2	protein_coding	3734	-1.06734	8.28107e-50	3.39256e-47	34.6799	37.2432	37.5845	18.8262	16.1905	17.2312		ENSG00000163900	TMEM41A	protein_coding	8668	-0.870152	1.95309e-12	7.62404e-10	5.34326	5.52797	5.30938	3.01746	2.80375	2.98788	3.00261
ENSG00000114812	VIPR1	protein_coding	7384	1.89908	3.37229e-49	1.37188e-46	1.23068	1.61429	1.02988	4.46866	5.06835	4.89241		ENSG00000167554	ZNF610	protein_coding	3537	2.20971	2.02221e-12	7.84089e-10	0.0557689	0.144362	0.0889981	0.498373	0.521522	0.499246	0.396221
ENSG00000128512	DOCK4	protein_coding	11499	-0.972804	3.95067e-49	1.59602e-46	14.9625	16.8417	16.0643	8.03011	8.30937	8.0594		ENSG00000122884	P4HA1	protein_coding	3186	0.859956	2.04894e-12	7.89157e-10	36.8629	36.5997	34.502	66.6177	66.5535	63.0406	65.1221
ENSG00000006062	MAP3K14	protein_coding	5852	1.22292	8.39129e-49	3.36659e-46	5.15032	5.02939	4.72544	12.3468	11.4317	11.0149		ENSG00000173262	SLC2A14	protein_coding	5575	1.11582	2.28059e-12	8.72559e-10	1.17468	1.07496	0.892129	2.3415	2.14241	2.56913	2.11876
ENSG00000124126	PREX1	protein_coding	7393	-1.08526	2.32217e-48	9.25274e-46	15.8974	16.9991	14.7187	7.56807	6.935	7.88859		ENSG00000164690	SHH	protein_coding	5038	-0.941719	3.33585e-12	1.25962e-09	4.38517	3.92069	4.21131	2.24119	2.13278	2.27178	2.02669
ENSG00000100592	DAAM1	protein_coding	10712	1.49951	3.26729e-48	1.293e-45	1.39975	1.33257	1.38111	3.72563	4.17198	3.75817		ENSG00000184160	ADRA2C	protein_coding	2177	-1.09941	3.32896e-12	1.25962e-09	4.53042	4.65389	4.88736	2.56044	1.99121	2.2231	1.93124
ENSG00000122884	P4HA1	protein_coding	3093	1.03845	4.1374e-48	1.62628e-45	30.3107	26.0729	31.5156	58.6959	59.9671	61.9486		ENSG00000136014	USP44	protein_coding	5386	1.7018	3.36031e-12	1.26062e-09	0.131845	0.189605	0.12858	0.495347	0.547976	0.437142	0.55757
ENSG00000157404	KIT	protein_coding	5563	1.79582	9.26262e-48	3.6164e-45	2.25972	1.82528	2.1375	7.57254	7.68849	6.40901		ENSG00000113889	KNG1	protein_coding	3740	0.955097	4.11055e-12	1.53212e-09	9.57792	9.8155	7.6929	18.1395	18.2243	17.2596	16.5767
ENSG00000278463	HIST1H2AB	protein_coding	393	-0.902626	1.28604e-47	4.98762e-45	394.247	423.131	429.224	233.962	208.246	224.399		ENSG00000108576	SLC6A4	protein_coding	6983	1.3804	4.45112e-12	1.64843e-09	0.853084	0.84667	0.5139	2.12181	1.9878	1.52662	2.16939
ENSG00000198542	ITGBL1	protein_coding	6174	0.794235	1.57694e-47	6.0753e-45	23.0593	25.7899	23.985	41.0867	41.8543	43.3489		ENSG00000131018	SYNE1	protein_coding	45649	0.891903	4.9517e-12	1.82213e-09	0.577301	0.65759	0.582005	1.11254	1.1759	1.10461	1.10959
ENSG00000178882	RFLNA	protein_coding	3173	1.05244	1.61696e-47	6.18848e-45	25.0597	27.178	25.8841	58.0792	50.6785	53.2802		ENSG00000142279	WTIP	protein_coding	8262	-1.0854	5.50762e-12	2.01387e-09	1.95774	1.95814	1.69928	0.939918	0.703288	0.973657	0.936971
ENSG00000183853	KIRREL	protein_coding	7872	0.734258	1.68658e-47	6.41274e-45	20.1248	21.5356	21.2704	35.7532	34.0279	34.9283		ENSG00000090402	SI	protein_coding	6138	-1.24938	7.80268e-12	2.83512e-09	1.26618	1.34852	1.55906	0.450183	0.721261	0.554068	0.597983
ENSG00000162616	DNAJB4	protein_coding	3783	1.48122	2.35102e-47	8.88105e-45	3.6833	3.69553	4.20318	10.0324	11.3786	11.0162		ENSG00000169926	KLF13	protein_coding	8590	-0.903153	8.49382e-12	3.06696e-09	9.09345	8.73172	7.27783	4.45914	4.27334	4.47683	4.71573
ENSG00000103257	SLC7A5	protein_coding	4745	-1.22703	5.81e-47	2.18059e-44	28.8548	30.7966	29.1102	14.6501	11.2674	11.9923		ENSG00000147647	DPYS	protein_coding	3818	3.25081	9.09872e-12	3.26497e-09	0.0206657	0.0211163	0.0494688	0.299477	0.265726	0.256946	0.244706
ENSG00000115159	GPD2	protein_coding	7155	-1.1152	6.64647e-47	2.47854e-44	17.6963	15.1376	17.0828	7.52816	7.22316	8.24999		ENSG00000118520	ARG1	protein_coding	1965	1.23233	9.44736e-12	3.36915e-09	13.4314	14.4149	8.13798	28.6335	29.406	26.5599	28.7317
ENSG00000184357	HIST1H1B	protein_coding	681	-0.964584	1.35643e-46	5.02603e-44	965.002	1039.84	1014.97	552.902	469.437	524.757		ENSG00000132688	NES	protein_coding	5558	-1.48888	1.13811e-11	4.03387e-09	77.3615	75.521	34.5823	20.8722	19.7223	25.0403	23.4617
ENSG00000136068	FLNB	protein_coding	13952	0.762233	1.4378e-46	5.29383e-44	63.9171	72.04	71.6801	116.717	115.431	120.054		ENSG00000139726	DENR	protein_coding	3576	-0.85708	1.15843e-11	4.08085e-09	20.7625	21.7788	21.4083	11.4042	10.7036	12.4548	12.5595
ENSG00000273542	HIST1H4K	protein_coding	312	-0.812619	1.88205e-46	6.88593e-44	1702.42	1872.99	1807.66	1058	967.955	1038.3		ENSG00000141526	SLC16A3	protein_coding	8995	1.13981	1.22528e-11	4.29019e-09	11.4427	11.9029	7.33509	23.4157	20.661	22.8595	23.3405
ENSG00000104765	BNIP3L	protein_coding	4307	0.945732	2.6983e-46	9.81067e-44	11.1825	10.5236	10.7544	20.1976	21.3253	20.9965		ENSG00000170779	CDCA4	protein_coding	2513	-0.859155	1.29133e-11	4.45242e-09	14.8039	14.4155	13.4032	8.0572	8.00096	7.57333	7.70121
ENSG00000156395	SORCS3	protein_coding	5764	-1.3364	3.39387e-46	1.21873e-43	22.7026	25.1224	24.0359	9.18651	9.9414	9.33972		ENSG00000139722	VPS37B	protein_coding	5946	-1.05732	1.29473e-11	4.45242e-09	4.43872	4.05416	3.09174	1.7467	1.90791	1.88086	1.91922
ENSG00000123384	LRP1	protein_coding	20839	1.38173	1.87421e-45	6.68896e-43	2.08589	2.15383	2.17627	6.27104	5.22981	5.22899		ENSG00000163349	HIPK1	protein_coding	9215	-0.941909	1.4372e-11	4.85563e-09	14.4917	15.8824	19.8334	8.56156	9.41829	8.35348	8.48037
ENSG00000176014	TUBB6	protein_coding	4117	-0.796743	1.89956e-45	6.73812e-43	122.872	139.832	132.02	77.2327	73.0219	76.9366		ENSG00000169432	SCN9A	protein_coding	10368	-1.2089	1.43393e-11	4.85563e-09	7.00132	7.41577	11.2033	3.63011	4.28775	3.81003	3.01878
ENSG00000184743	ATL3	protein_coding	7600	0.898492	2.55287e-45	8.95482e-43	34.7352	33.382	37.5866	61.7442	68.1105	67.2461		ENSG00000249242	TMEM150C	protein_coding	3671	1.35048	1.51884e-11	5.10163e-09	0.601812	0.446559	0.463047	1.37565	1.33159	1.30054	1.10892
ENSG00000187837	HIST1H1C	protein_coding	642	-0.970074	2.55527e-45	8.95482e-43	955.917	1103.24	964.419	544.438	487.064	511.766		ENSG00000164953	TMEM67	protein_coding	8281	1.13	1.60213e-11	5.35027e-09	0.452582	0.438111	0.387733	1.01831	0.968979	0.821366	0.94288
ENSG00000128641	MYO1B	protein_coding	9533	0.855731	3.32027e-45	1.15661e-42	27.3901	27.277	29.2545	48.1709	52.9624	50.7871		ENSG00000164683	HEY1	protein_coding	3232	1.29843	1.69392e-11	5.6243e-09	0.707968	0.59868	0.623339	1.60673	1.56953	1.78073	1.36278
ENSG00000115758	ODC1	protein_coding	2968	-1.03174	8.96052e-45	3.10279e-42	127.574	124.55	145.114	59.6739	65.9106	68.6944		ENSG00000214944	ARHGEF28	protein_coding	15617	-0.838919	1.72663e-11	5.70015e-09	3.6225	3.73418	3.97489	2.25747	2.05523	2.04785	2.07679
ENSG00000198805	PNP	protein_coding	4139	-1.03467	1.07814e-44	3.71122e-42	30.9571	31.0035	35.4101	15.5031	15.1362	16.8572		ENSG00000129951	LPPR3	protein_coding	2701	1.58676	1.86847e-11	6.13335e-09	0.481999	0.497484	0.233089	1.26998	1.51954	1.08962	1.23537
ENSG00000096063	SRPK1	protein_coding	6692	-0.819903	2.33907e-44	8.00428e-42	40.8514	37.7355	41.9014	22.5684	22.3288	23.3398		ENSG00000144815	NXPE3	protein_coding	9474	-0.844185	1.89255e-11	6.17731e-09	4.19744	4.16698	4.37923	2.26794	2.463	2.45755	2.26817
ENSG00000073008	PVR	protein_coding	3519	0.770359	4.82438e-44	1.64125e-41	34.3885	37.6786	36.816	63.5243	60.8106	61.4609		ENSG00000151692	RNF144A	protein_coding	6473	-1.07365	2.22908e-11	7.23486e-09	3.44959	3.49575	4.18224	1.51618	1.95918	1.50545	2.05164
ENSG00000123352	SPATS2	protein_coding	6840	-0.880601	6.68736e-44	2.26181e-41	18.7105	17.0826	18.0514	9.55279	9.60008	10.0625		ENSG00000196227	FAM217B	protein_coding	5323	-0.838479	2.31377e-11	7.4678e-09	13.5851	14.1817	15.4111	8.19836	7.93573	8.50229	7.53479
ENSG00000277157	HIST1H4D	protein_coding	312	-0.832543	6.92325e-44	2.32805e-41	1059.7	1157	1110.56	657.959	581.74	628.125		ENSG00000165406	MARCH8	protein_coding	7537	-0.83394	2.40099e-11	7.70623e-09	6.00374	6.45377	6.33164	3.53347	3.31626	3.55772	3.65683
ENSG00000102316	MAGED2	protein_coding	2940	0.985148	1.15065e-43	3.847e-41	17.5153	18.42	18.6236	37.1301	34.6447	36.2605		ENSG00000140443	IGF1R	protein_coding	13509	-0.884823	2.45476e-11	7.8353e-09	4.01255	3.64647	4.56252	2.116	2.23597	2.29962	2.1588
ENSG00000163637	PRICKLE2	protein_coding	14747	1.7624	3.23059e-43	1.07392e-40	0.708649	0.568801	0.459419	1.99873	1.90566	1.96135		ENSG00000122707	RECK	protein_coding	6045	0.995514	2.55265e-11	8.10298e-09	1.05072	1.14698	1.35392	2.34071	2.33439	2.31528	2.37353
ENSG00000277224	HIST1H2BF	protein_coding	1196	-1.04854	5.32358e-43	1.74968e-40	105.867	99.6651	94.9136	52.343	45.6192	47.1834		ENSG00000261701	HPR	protein_coding	1761	1.49925	2.57202e-11	8.11986e-09	5.86947	5.49385	2.60981	13.067	14.0101	11.9587	14.2868
ENSG00000164307	ERAP1	protein_coding	7945	0.898396	6.70829e-43	2.19241e-40	15.0979	15.2994	16.0455	27.7586	27.6589	31.1303		ENSG00000158710	TAGLN2	protein_coding	2487	-0.939247	2.61687e-11	8.21655e-09	32.5188	32.2878	26.5803	16.417	13.9997	18.0136	15.2146
ENSG00000013588	GPRC5A	protein_coding	8440	0.963764	6.90944e-43	2.24553e-40	8.18292	6.80004	7.29011	14.2165	14.5046	14.6872		ENSG00000133878	DUSP26	protein_coding	2046	1.60059	2.6874e-11	8.39239e-09	0.636305	0.551667	0.523105	1.28069	1.75807	2.10972	1.8918
ENSG00000110104	CCDC86	protein_coding	2044	-0.859884	7.15325e-43	2.31185e-40	56.0179	55.6529	57.5659	31.1378	30.9854	31.1316		ENSG00000165029	ABCA1	protein_coding	11350	0.798215	2.83832e-11	8.81602e-09	18.5019	19.1268	19.8301	33.1771	34.4912	33.0867	32.4502
ENSG00000114738	MAPKAPK3	protein_coding	3921	-1.0013	7.78537e-43	2.50224e-40	24.219	25.3336	23.8731	12.7394	11.2928	12.5856		ENSG00000111057	KRT18	protein_coding	3218	-1.30811	3.02851e-11	9.35647e-09	35.6995	35.2169	65.5593	16.2852	18.4434	18.9416	19.7633
ENSG00000119408	NEK6	protein_coding	4419	0.916833	1.0368e-42	3.31401e-40	11.6531	12.5547	12.015	22.1648	22.5531	23.6435		ENSG00000070915	SLC12A3	protein_coding	6180	2.55014	3.36697e-11	1.03468e-08	0.07022	0.0260913	0.0305618	0.215853	0.17909	0.328065	0.29156
ENSG00000186567	CEACAM19	protein_coding	5203	2.84924	1.36812e-42	4.34913e-40	0.494858	0.424255	0.345467	2.83252	3.58328	2.74552		ENSG00000159166	LAD1	protein_coding	3237	-0.977701	3.39303e-11	1.03717e-08	11.9559	11.2577	8.92721	5.96074	5.01473	5.57638	5.25715
ENSG00000120708	TGFBI	protein_coding	7810	1.09245	1.76075e-42	5.56683e-40	9.42478	8.49796	9.75477	18.7867	19.2027	21.0266		ENSG00000186567	CEACAM19	protein_coding	5202	1.02577	3.64516e-11	1.10258e-08	1.0769	1.07972	1.00451	2.03315	2.10986	2.47675	2.01411
ENSG00000196159	FAT4	protein_coding	16439	1.00248	2.54363e-42	7.99856e-40	2.93901	3.30324	3.33071	6.55319	6.66295	6.00377		ENSG00000196890	HIST3H2BB	protein_coding	452	-0.971801	3.63725e-11	1.10258e-08	74.1886	75.6279	100.564	43.3203	41.3204	43.2632	41.7832
ENSG00000197150	ABCB8	protein_coding	9336	-1.24506	3.71034e-42	1.16046e-39	6.01865	6.50996	6.6497	2.65425	2.7899	2.65553		ENSG00000145192	AHSG	protein_coding	2353	1.20548	4.05609e-11	1.22048e-08	171.3	171.546	98.0881	347.908	309.541	340.376	358.52
ENSG00000104635	SLC39A14	protein_coding	6942	-0.98211	4.66819e-42	1.45223e-39	17.9775	17.5947	17.4476	9.46879	7.83973	9.47248		ENSG00000159403	C1R	protein_coding	4696	1.46808	4.10853e-11	1.22985e-08	1.21814	1.23612	0.563076	2.82036	2.54343	2.85504	3.16906
ENSG00000090530	P3H2	protein_coding	5605	1.43673	9.03487e-42	2.79572e-39	2.45896	2.91432	2.68886	7.09696	6.97051	7.75113		ENSG00000180596	HIST1H2BC	protein_coding	834	-0.932765	4.20691e-11	1.25281e-08	292.145	280.212	380.159	173.487	150.235	165.385	175.959
ENSG00000197102	DYNC1H1	protein_coding	15826	-0.700306	1.09571e-41	3.3726e-39	78.4458	87.6952	83.6623	52.602	49.2615	51.8673		ENSG00000134996	OSTF1	protein_coding	1319	-1.08234	4.28675e-11	1.27004e-08	13.6687	15.4847	10.9304	6.71825	6.22333	6.99134	5.41368
ENSG00000093167	LRRFIP2	protein_coding	10644	-0.709056	1.52458e-41	4.66794e-39	14.9691	15.3464	15.4582	9.44709	9.51777	9.06171		ENSG00000114738	MAPKAPK3	protein_coding	3913	-0.881663	4.54375e-11	1.33932e-08	6.7247	6.75801	6.38743	3.5917	3.29986	3.96118	3.56443
ENSG00000196890	HIST3H2BB	protein_coding	2364	-1.38667	2.02747e-41	6.1752e-39	17.4905	17.3056	15.8503	6.23418	6.66877	6.44221		ENSG00000155962	CLIC2	protein_coding	2840	1.1351	5.06419e-11	1.48514e-08	1.0974	1.268	1.1084	2.93567	2.32202	2.60223	2.39682
ENSG00000270882	HIST2H4A	protein_coding	1876	-0.949964	3.07164e-41	9.30674e-39	128.77	145.356	133.844	75.4997	66.4973	69.1604		ENSG00000134365	CFHR4	protein_coding	2912	1.86279	5.36135e-11	1.56435e-08	0.230311	0.203032	0.259439	0.932548	0.902675	0.87591	0.550013
ENSG00000144959	NCEH1	protein_coding	4808	-1.03384	3.87387e-41	1.16766e-38	15.4669	14.5385	14.7239	6.78147	7.58425	7.46452		ENSG00000175215	CTDSP2	protein_coding	5442	-0.853014	5.8765e-11	1.70605e-08	17.2244	17.1704	15.1551	8.71069	8.33843	9.66237	9.92072
ENSG00000277443	MARCKS	protein_coding	4275	0.745736	5.05644e-41	1.51626e-38	49.635	47.16	52.5897	83.134	82.9254	84.5042		ENSG00000188171	ZNF626	protein_coding	6713	0.911051	6.25262e-11	1.80616e-08	1.22825	1.27705	1.34111	2.27102	2.37688	2.5233	2.46541
ENSG00000173898	SPTBN2	protein_coding	9137	-0.910066	9.06044e-41	2.70299e-38	23.422	25.8661	25.6346	13.4175	12.6629	13.7736		ENSG00000179195	ZNF664	protein_coding	6340	-0.862184	6.3029e-11	1.81163e-08	16.1599	16.951	20.4959	10.0018	9.57953	10.295	9.41026
ENSG00000139926	FRMD6	protein_coding	9416	0.859796	1.81819e-40	5.39651e-38	12.9001	11.1745	11.9236	21.6076	21.2269	22.4555		ENSG00000168298	HIST1H1E	protein_coding	785	-0.789583	6.4615e-11	1.84802e-08	790.375	761.614	823.336	458.575	420.562	461.058	492.053
ENSG00000186469	GNG2	protein_coding	6379	2.30649	2.06412e-40	6.09535e-38	0.569829	0.461388	0.541881	2.67835	2.70778	2.44295		ENSG00000118257	NRP2	protein_coding	11380	1.11087	6.92205e-11	1.96033e-08	0.388269	0.422711	0.520033	0.828916	1.0374	1.02297	0.903091
ENSG00000167693	NXN	protein_coding	5880	1.1351	2.96062e-40	8.69853e-38	8.21673	6.75734	7.59525	17.3451	15.3873	16.8051		ENSG00000177984	LCN15	protein_coding	2887	1.26751	7.41602e-11	2.08998e-08	0.847231	0.698148	0.523371	1.66672	1.67722	1.60841	1.84925
ENSG00000187514	PTMA	protein_coding	3378	-0.546427	4.26573e-40	1.24701e-37	350.258	337.579	347.099	236.287	227.463	244.712		ENSG00000109133	TMEM33	protein_coding	8240	-1.14979	7.48814e-11	2.10006e-08	13.4104	13.7762	22.6692	7.30237	8.15977	7.01635	7.44289
ENSG00000277075	HIST1H2AE	protein_coding	509	-0.968956	5.03458e-40	1.46441e-37	455.26	492.075	509.603	245.212	227.041	271.369		ENSG00000112818	MEP1A	protein_coding	2892	-0.832484	7.81576e-11	2.18135e-08	20.4348	18.5479	17.0455	10.7243	10.5084	10.3349	10.4071
ENSG00000038427	VCAN	protein_coding	14831	1.33844	5.47881e-40	1.58569e-37	1.71563	2.02418	2.08831	5.07404	5.26866	4.44178		ENSG00000151726	ACSL1	protein_coding	6134	0.912473	8.34958e-11	2.31914e-08	4.25766	4.22782	5.30631	8.73769	9.19455	8.48703	8.06172
ENSG00000168615	ADAM9	protein_coding	6913	0.801294	5.78564e-40	1.66621e-37	22.3251	20.7978	24.3811	39.1471	38.8277	39.7225		ENSG00000176593	CTD.2368P22.1	protein_coding	8787	1.23725	8.49929e-11	2.34942e-08	0.853041	0.859407	0.494372	1.98982	1.80012	1.64489	1.60249
ENSG00000136271	DDX56	protein_coding	4068	-0.712144	9.16597e-40	2.62671e-37	37.3055	39.3222	38.3733	23.2437	24.3642	22.6654		ENSG00000169857	AVEN	protein_coding	1808	-0.978633	9.11779e-11	2.50839e-08	5.73871	5.73749	5.08394	2.68775	2.93324	2.74917	2.87905
ENSG00000070614	NDST1	protein_coding	9529	0.87796	1.02133e-39	2.91249e-37	27.4493	29.9756	29.0782	55.8694	50.0354	53.0756		ENSG00000257743	RP11.1220K2.2.1	protein_coding	8162	1.32811	1.00366e-10	2.74808e-08	0.232007	0.184385	0.177409	0.466962	0.542403	0.456735	0.531459
ENSG00000122566	HNRNPA2B1	protein_coding	7541	-0.39281	1.948e-39	5.52793e-37	77.0233	78.8391	78.5484	60.0481	59.3721	59.1461		ENSG00000134802	SLC43A3	protein_coding	3664	1.20862	1.11352e-10	3.03449e-08	4.62988	4.15873	2.5774	9.83001	8.64667	8.12161	8.66971
ENSG00000111728	ST8SIA1	protein_coding	14483	1.44184	6.87254e-39	1.94079e-36	0.784311	0.843352	0.973774	2.32332	2.48939	2.29055		ENSG00000102225	CDK16	protein_coding	6524	-0.799387	1.25353e-10	3.40002e-08	16.0126	15.6779	15.0542	9.23041	8.15717	8.89193	9.55402
ENSG00000072274	TFRC	protein_coding	7887	-0.538691	8.5237e-39	2.39545e-36	71.7048	69.1858	74.1383	49.2449	49.1545	49.6359		ENSG00000154269	ENPP3	protein_coding	4166	1.36863	1.40341e-10	3.77114e-08	0.416668	0.587023	0.483589	1.28082	1.59401	1.00472	1.28152
ENSG00000117298	ECE1	protein_coding	7265	0.902098	1.191e-38	3.31508e-36	13.0921	14.402	13.6268	27.1255	24.3605	25.3665		ENSG00000143333	RGS16	protein_coding	2427	1.9363	1.44572e-10	3.86682e-08	0.178805	0.287897	0.129702	0.608527	1.06406	0.889263	0.742416
ENSG00000169919	GUSB	protein_coding	3992	-0.960935	1.18885e-38	3.31508e-36	22.5363	21.6758	21.4742	11.5654	10.8172	11.3266		ENSG00000106236	NPTX2	protein_coding	3016	0.937584	1.56689e-10	4.1716e-08	8.34538	7.96598	6.26232	14.3115	13.0885	15.0059	15.511
ENSG00000084636	COL16A1	protein_coding	9269	1.7289	1.40557e-38	3.8937e-36	0.735301	1.06373	0.86519	2.85635	3.22418	2.78936		ENSG00000168675	LDLRAD4	protein_coding	16759	0.926808	1.66405e-10	4.40997e-08	0.40489	0.471447	0.480848	0.827242	0.842018	0.854638	0.915868
ENSG00000172927	MYEOV	protein_coding	3760	-0.69209	1.53875e-38	4.24243e-36	120.359	131.152	121.24	78.2181	72.9549	79.4375		ENSG00000047936	ROS1	protein_coding	7856	1.26686	1.76486e-10	4.61364e-08	0.225979	0.229196	0.320556	0.606438	0.616362	0.574426	0.620118
ENSG00000068697	LAPTM4A	protein_coding	1946	0.945244	2.08006e-38	5.70779e-36	46.0749	44.3143	48.3151	92.1527	81.5053	93.366		ENSG00000214595	EML6	protein_coding	14422	0.847143	1.75306e-10	4.61364e-08	1.40877	1.53358	1.35326	2.53702	2.80109	2.44427	2.54039
ENSG00000151136	BTBD11	protein_coding	7924	-1.30784	2.09101e-38	5.71092e-36	5.14154	5.99857	6.01993	2.27134	2.45663	2.21991		ENSG00000184348	HIST1H2AK	protein_coding	460	-1.18876	1.89385e-10	4.92776e-08	74.9567	66.0167	115.923	39.7705	34.4864	39.8095	35.6887
ENSG00000181104	F2R	protein_coding	4066	0.89417	2.22721e-38	6.05446e-36	27.4528	29.6781	30.1629	51.9311	55.3607	55.0218		ENSG00000112559	MDFI	protein_coding	2523	2.07508	2.08319e-10	5.37286e-08	0.140729	0.170426	0.0249533	0.604255	0.47523	0.518441	0.608365
ENSG00000278828	HIST1H3H	protein_coding	1237	-0.997705	2.32718e-38	6.29682e-36	285.158	339.883	313.307	161.84	146.174	161.768		ENSG00000174099	MSRB3	protein_coding	5791	-0.922265	2.19733e-10	5.64206e-08	1.85299	1.91659	1.80468	0.97077	0.995415	1.01642	0.94496
ENSG00000112972	HMGCS1	protein_coding	4702	1.40776	5.65307e-38	1.52251e-35	7.31188	6.04038	8.85117	19.4162	19.184	20.4127		ENSG00000115380	EFEMP1	protein_coding	4244	-0.83591	2.289e-10	5.85143e-08	15.5982	15.5267	14.063	8.75603	7.55192	8.16746	9.32465
ENSG00000203812	HIST2H2AA3	protein_coding	549	-0.902482	7.2406e-38	1.94108e-35	550.096	607.939	594.117	318.332	298.145	320.626		ENSG00000112419	PHACTR2	protein_coding	11224	-0.871558	2.40952e-10	6.1324e-08	9.59911	9.84792	12.716	6.0486	6.07671	5.67541	5.60683
ENSG00000165832	TRUB1	protein_coding	3601	-1.13292	1.40245e-37	3.74249e-35	15.8984	15.4884	17.2017	7.27983	7.84223	7.08147		ENSG00000143622	RIT1	protein_coding	3919	0.842953	2.45988e-10	6.23309e-08	4.39909	4.279	4.81938	8.38806	8.11936	7.49303	8.17371
ENSG00000115183	TANC1	protein_coding	14884	0.822471	1.47388e-37	3.91512e-35	5.89176	6.15967	5.91747	10.0068	11.034	10.7397		ENSG00000059804	SLC2A3	protein_coding	6159	1.63998	2.67594e-10	6.75095e-08	0.115297	0.117811	0.10222	0.355824	0.314476	0.350421	0.411743
ENSG00000144749	LRIG1	protein_coding	7032	1.00364	2.26938e-37	6.00086e-35	4.32915	4.16451	4.58135	8.7541	8.96756	8.54539		ENSG00000172955	ADH6	protein_coding	4401	0.805954	2.76459e-10	6.94428e-08	5.17227	5.04995	4.99252	8.32459	9.01145	9.19868	8.96168
ENSG00000151694	ADAM17	protein_coding	5491	0.920232	4.00193e-37	1.05343e-34	9.90213	9.00486	10.2988	18.2652	17.5759	19.4146		ENSG00000114446	IFT57	protein_coding	3766	0.86955	3.09589e-10	7.70944e-08	2.23129	2.29778	2.03951	3.97225	4.05318	4.1158	3.95164
ENSG00000065802	ASB1	protein_coding	7410	-0.674286	4.28447e-37	1.12272e-34	25.4266	27.4857	27.3174	16.6855	16.7612	16.8403		ENSG00000122592	HOXA7	protein_coding	2411	-1.15092	3.09076e-10	7.70944e-08	2.20899	2.16241	2.66347	0.948488	1.05199	1.0308	1.16253
ENSG00000157227	MMP14	protein_coding	4464	-0.73547	4.36539e-37	1.1388e-34	37.83	38.6031	39.956	24.5416	23.2163	22.2151		ENSG00000140848	CPNE2	protein_coding	7380	-0.942893	3.22942e-10	8.00745e-08	2.03135	2.16303	2.01327	1.19427	0.88107	1.12547	1.12129
ENSG00000184232	OAF	protein_coding	3176	-1.06081	5.34026e-37	1.38689e-34	20.7441	20.2484	20.5049	10.3483	8.63267	10.4081		ENSG00000156096	UGT2B4	protein_coding	2489	0.816849	3.40257e-10	8.40072e-08	6.57779	6.73741	6.24766	11.8865	11.3205	11.036	11.7973
ENSG00000071575	TRIB2	protein_coding	4588	1.40271	6.1923e-37	1.60103e-34	4.52255	4.71502	6.29853	14.4407	12.8183	13.9466		ENSG00000224389	C4B.3	protein_coding	7116	1.31701	3.45713e-10	8.49909e-08	0.648645	0.441858	0.345044	1.05781	1.42572	1.11208	1.22854
ENSG00000168298	HIST1H1E	protein_coding	754	-1.0912	1.74951e-36	4.50336e-34	818.544	960.247	848.486	443.847	368.171	420.873		ENSG00000188987	HIST1H4D	protein_coding	367	-1.04397	3.64722e-10	8.92841e-08	747.847	760.895	1207.85	477.586	420.444	415.931	441.869
ENSG00000184216	IRAK1	protein_coding	4001	-0.80277	2.07671e-36	5.32204e-34	72.9456	76.7982	80.4509	43.5498	41.3898	46.9456		ENSG00000155792	DEPTOR	protein_coding	2622	1.1665	3.67298e-10	8.95355e-08	1.74535	1.97814	2.66524	5.06943	5.34674	4.06575	4.32683
ENSG00000188613	NANOS1	protein_coding	4017	3.48961	4.779e-36	1.21936e-33	0.188519	0.0732685	0.344203	1.94804	2.52537	2.55688		ENSG00000130997	POLN	protein_coding	7721	0.891577	3.74798e-10	9.09798e-08	1.0168	1.05812	0.994791	1.95602	1.80377	1.79576	2.06575
ENSG00000130402	ACTN4	protein_coding	6098	-0.578506	5.48801e-36	1.39415e-33	143.384	150.514	152.12	102.874	95.5651	100.227		ENSG00000139292	LGR5	protein_coding	5251	0.819803	4.00254e-10	9.67525e-08	5.79254	5.45056	6.45039	10.3431	10.5124	10.811	9.87489
ENSG00000180573	HIST1H2AC	protein_coding	1668	-0.918645	6.53777e-36	1.6536e-33	180.24	205.124	206.902	104.853	98.2948	110.059		ENSG00000007062	PROM1	protein_coding	7465	-0.745227	4.04553e-10	9.73844e-08	27.6605	29.0377	28.9274	16.6379	17.0192	16.5672	17.8884
ENSG00000168916	ZNF608	protein_coding	6922	1.39866	7.03193e-36	1.77089e-33	1.70667	1.82834	1.89762	4.69155	4.51543	5.11661		ENSG00000063601	MTMR1	protein_coding	6332	-0.875181	4.83264e-10	1.1537e-07	4.94071	5.0166	6.28379	3.01711	3.09525	2.8094	2.83508
ENSG00000162407	PLPP3	protein_coding	5286	1.29704	8.50992e-36	2.13386e-33	2.63601	3.09019	3.26964	7.37721	7.62457	7.19154		ENSG00000106415	GLCCI1	protein_coding	6885	-1.01352	4.92777e-10	1.17157e-07	6.79002	7.79875	10.4883	3.90268	4.6484	4.1796	3.78989
ENSG00000275713	HIST1H2BH	protein_coding	2060	-1.20893	9.84074e-36	2.45698e-33	135.575	139.087	115.983	63.6278	50.9084	54.3866		ENSG00000105137	SYDE1	protein_coding	3965	-1.1027	4.99941e-10	1.18373e-07	2.84564	3.02969	2.08005	1.18954	1.16307	1.43503	1.21183
ENSG00000264230	ANXA8L1	protein_coding	7179	2.60529	1.0623e-35	2.62972e-33	0.337553	0.102493	0.423716	1.87121	1.75679	1.71026		ENSG00000111799	COL12A1	protein_coding	12476	-0.810277	5.41873e-10	1.27778e-07	2.1882	2.1756	2.38688	1.25634	1.35286	1.2057	1.30517
ENSG00000163092	XIRP2	protein_coding	13031	1.02133	1.06179e-35	2.62972e-33	4.64909	3.9074	4.1169	8.03686	9.20504	8.47991		ENSG00000168887	C2orf68	protein_coding	4413	-0.891153	6.22699e-10	1.46241e-07	10.4148	9.92629	11.142	5.31152	5.15182	5.30561	6.88067
ENSG00000154127	UBASH3B	protein_coding	9011	-1.29993	1.15848e-35	2.85566e-33	8.47117	8.93313	11.2473	3.67628	4.15322	3.82563		ENSG00000122952	ZWINT	protein_coding	2378	-0.760206	6.44883e-10	1.50837e-07	42.1882	40.7744	40.586	22.1981	24.7062	24.8899	25.5097
ENSG00000131171	SH3BGRL	protein_coding	2304	0.843707	1.63671e-35	4.0006e-33	28.7266	26.5705	28.2054	48.0589	53.252	48.6781		ENSG00000119950	MXI1	protein_coding	4607	0.897939	6.75863e-10	1.57446e-07	2.6803	2.82332	3.2934	5.54287	5.58552	4.84086	5.77974
ENSG00000125257	ABCC4	protein_coding	7819	0.749337	1.74625e-35	4.25048e-33	12.7069	12.2147	13.068	20.4497	21.4949	21.9234		ENSG00000114805	PLCH1	protein_coding	7173	-0.851425	7.98098e-10	1.85175e-07	2.88746	2.52518	2.97539	1.63389	1.48511	1.58648	1.46997
ENSG00000132561	MATN2	protein_coding	6933	2.56578	2.00563e-35	4.86147e-33	0.305839	0.360842	0.438751	1.9376	2.15527	2.50316		ENSG00000134389	CFHR5	protein_coding	2829	2.3573	8.84759e-10	2.04461e-07	0.125507	0.0474975	0.200288	0.572577	0.619439	0.647309	0.377433
ENSG00000183963	SMTN	protein_coding	10242	-1.29014	2.76414e-35	6.67223e-33	8.7839	8.6066	11.151	3.96026	3.61389	4.09201		ENSG00000106772	PRUNE2	protein_coding	14801	1.13314	9.65618e-10	2.22258e-07	0.194576	0.208805	0.216933	0.418447	0.532786	0.380009	0.473425
ENSG00000099204	ABLIM1	protein_coding	9871	3.79837	3.05196e-35	7.33655e-33	0.061374	0.0745415	0.042022	0.832392	0.749943	0.932881		ENSG00000142910	TINAGL1	protein_coding	5925	-0.938372	1.00197e-09	2.29711e-07	2.04412	2.02293	2.06138	0.99706	1.02739	1.29147	0.957379
ENSG00000140945	CDH13	protein_coding	11187	0.600168	3.40547e-35	8.15267e-33	15.7318	15.0619	16.0303	22.9668	24.1283	23.9027		ENSG00000102034	ELF4	protein_coding	4316	-0.832246	1.10377e-09	2.52047e-07	4.54289	4.70732	4.87204	2.46156	2.76736	2.86396	2.47396
ENSG00000198721	ECI2	protein_coding	4579	-0.923074	4.13639e-35	9.86191e-33	57.8833	58.2662	49.7928	31.0459	27.7826	28.6442		ENSG00000185900	POMK	protein_coding	1868	-0.799892	1.30537e-09	2.9691e-07	45.6177	45.6917	56.6211	28.8707	29.4024	27.624	27.2227
ENSG00000197702	PARVA	protein_coding	8294	0.786969	4.63807e-35	1.09681e-32	7.39566	6.95523	7.48512	12.8943	12.2971	12.4975		ENSG00000142871	CYR61	protein_coding	2455	-1.15323	1.33153e-09	3.01673e-07	4.32273	5.02452	6.18032	2.03763	1.84087	2.74392	2.71833
ENSG00000090273	NUDC	protein_coding	2856	-0.896865	4.68367e-35	1.10311e-32	65.546	68.3757	62.4038	37.8112	31.6797	35.8388		ENSG00000079215	SLC1A3	protein_coding	6265	-0.83717	1.3471e-09	3.04007e-07	2.79588	3.01127	3.27599	1.82506	1.68563	1.55543	1.68302
ENSG00000112658	SRF	protein_coding	4202	-1.27164	4.80585e-35	1.12732e-32	13.5524	14.0786	15.9918	5.80409	5.41561	6.79911		ENSG00000153993	SEMA3D	protein_coding	8062	-0.943441	1.35768e-09	3.05204e-07	3.64561	3.63676	4.88071	1.8792	2.00204	2.19843	2.34259
ENSG00000137501	SYTL2	protein_coding	11258	0.744847	5.1661e-35	1.20696e-32	8.906	8.31352	9.05155	14.3651	14.2712	15.3732		ENSG00000064042	LIMCH1	protein_coding	10862	1.16437	1.39203e-09	3.11712e-07	0.228817	0.180612	0.191271	0.456154	0.488243	0.445562	0.393209
ENSG00000152558	TMEM123	protein_coding	4647	1.06631	5.80022e-35	1.34969e-32	62.414	53.5501	69.3861	122.03	133.281	132.919		ENSG00000124942	AHNAK	protein_coding	19463	-0.783753	1.4155e-09	3.15743e-07	53.6762	52.9266	42.0319	28.0544	28.3096	30.2056	28.5586
ENSG00000203811	HIST2H3C	protein_coding	1656	-1.00381	9.05631e-35	2.09897e-32	200.203	241.801	207.567	115.851	99.3382	108.647		ENSG00000109107	ALDOC	protein_coding	2928	1.27811	1.43382e-09	3.18601e-07	11.5335	10.5918	5.39695	23.0561	20.4748	22.7609	23.0883
ENSG00000099810	MTAP	protein_coding	14617	-0.803596	1.08757e-34	2.51065e-32	7.60543	7.33937	8.06877	4.33637	4.43607	4.41796		ENSG00000184557	SOCS3	protein_coding	2729	1.14621	1.49227e-09	3.30318e-07	0.968564	1.02415	0.80744	2.44406	1.77433	1.96515	2.22531
ENSG00000274997	HIST1H2AH	protein_coding	387	-1.17478	1.15469e-34	2.65505e-32	613.65	692.45	535.559	282.748	245.481	286.754		ENSG00000105968	H2AFV	protein_coding	4749	-0.842865	1.54639e-09	3.40991e-07	36.1529	37.6656	48.9977	21.8396	24.5484	22.5579	22.2871
ENSG00000151388	ADAMTS12	protein_coding	9778	0.749422	1.25587e-34	2.87634e-32	8.72056	9.54176	8.93683	15.6591	15.464	14.6334		ENSG00000121644	DESI2	protein_coding	5104	-0.79828	1.62696e-09	3.57394e-07	17.2211	18.4864	21.3517	11.117	11.1675	11.5452	9.87165
ENSG00000157557	ETS2	protein_coding	4595	-1.44909	3.57203e-34	8.14899e-32	7.08661	7.33397	6.83057	3.34923	2.0287	2.38941		ENSG00000113595	TRIM23	protein_coding	4807	-0.814894	1.66637e-09	3.64664e-07	4.44818	4.23209	4.47917	2.33898	2.39836	2.73469	2.5128
ENSG00000120885	CLU	protein_coding	6616	1.23172	5.47375e-34	1.23903e-31	3.13625	2.89159	2.63325	7.05726	6.15398	7.06631		ENSG00000182326	C1S	protein_coding	6389	0.912825	1.68015e-09	3.66292e-07	4.77313	4.05067	3.27153	8.15033	7.27571	7.27818	7.7504
ENSG00000004478	FKBP4	protein_coding	5180	-0.690198	5.81725e-34	1.31168e-31	44.2087	48.3809	46.2578	27.0158	29.5874	29.446		ENSG00000117600	LPPR4	protein_coding	5540	1.86147	1.90663e-09	4.14105e-07	0.071211	0.116422	0.147734	0.352583	0.541067	0.295132	0.385473
ENSG00000150347	ARID5B	protein_coding	8164	0.979393	5.97011e-34	1.34095e-31	4.65647	4.50636	5.04696	8.70647	9.35293	9.96344		ENSG00000132855	ANGPTL3	protein_coding	3250	-0.718431	1.92461e-09	4.16444e-07	29.4364	29.3382	30.0839	17.3709	18.432	18.5136	17.6796
ENSG00000118564	FBXL5	protein_coding	4573	0.808299	1.28968e-33	2.87456e-31	15.9967	15.897	14.9967	25.5253	28.5085	28.0364		ENSG00000086696	HSD17B2	protein_coding	2688	0.833	1.93387e-09	4.16885e-07	10.9194	12.3773	9.83707	20.542	17.7566	20.7299	19.9361
ENSG00000203852	HIST2H3A	protein_coding	1656	-1.01866	1.35597e-33	3.01077e-31	200.569	239.757	218.504	118.923	97.6826	108.504		ENSG00000107897	ACBD5	protein_coding	4339	0.741985	1.9746e-09	4.22514e-07	16.2386	16.89	17.4696	27.4168	27.4419	28.1109	29.8531
ENSG00000124788	ATXN1	protein_coding	16487	0.970633	1.84228e-33	4.07501e-31	2.51707	2.24038	2.18885	4.46946	4.29046	4.8191		ENSG00000152229	PSTPIP2	protein_coding	4120	-1.82606	1.96939e-09	4.22514e-07	0.459622	0.417461	0.473707	0.150326	0.167897	0.142867	0.0161978
ENSG00000180340	FZD2	protein_coding	2112	1.21463	1.8833e-33	4.14997e-31	12.4062	17.4195	15.1229	34.3344	34.5962	35.4955		ENSG00000162522	KIAA1522	protein_coding	5965	-0.83748	2.00279e-09	4.26963e-07	10.2248	10.2946	9.62565	5.63075	4.81643	6.62236	5.45962
ENSG00000011422	PLAUR	protein_coding	4457	-0.841226	2.05619e-33	4.51384e-31	24.1609	23.6076	24.6317	13.8995	13.5641	12.9792		ENSG00000120693	SMAD9	protein_coding	5723	0.890029	2.11096e-09	4.48369e-07	1.74403	2.14598	2.29915	3.67115	3.60996	4.02258	3.96468
ENSG00000132612	VPS4A	protein_coding	5670	-1.12612	2.93391e-33	6.41644e-31	7.79984	8.61677	9.1446	3.84133	4.03765	3.85196		ENSG00000198848	CES1.1	protein_coding	2937	1.03668	2.27252e-09	4.79163e-07	4.95655	5.44435	3.30113	9.73274	8.8086	9.04083	10.2477
ENSG00000078098	FAP	protein_coding	7003	1.47589	4.07482e-33	8.87822e-31	1.68693	1.42894	1.57951	3.98546	4.85471	4.24824		ENSG00000112293	GPLD1	protein_coding	4919	-1.10178	2.45316e-09	5.15369e-07	1.53184	1.84114	1.44626	0.881358	0.571875	0.811034	0.759739
ENSG00000197971	MBP	protein_coding	18615	0.95798	6.99871e-33	1.51919e-30	2.2456	2.64042	2.24316	4.56807	4.66898	4.61067		ENSG00000061656	SPAG4	protein_coding	2240	1.4043	2.49063e-09	5.21344e-07	1.00388	0.875806	0.4778	2.46716	1.6264	2.10218	2.44298
ENSG00000137962	ARHGAP29	protein_coding	15524	0.783066	1.05762e-32	2.28721e-30	34.3712	31.3961	36.9803	56.0953	61.5318	59.2112		ENSG00000133606	MKRN1	protein_coding	5869	-0.791785	2.79122e-09	5.82155e-07	6.00267	6.45179	7.17642	3.49865	4.02303	3.8668	3.70687
ENSG00000127920	GNG11	protein_coding	3055	0.892212	1.74122e-32	3.75163e-30	12.6915	14.4029	15.026	25.1024	26.6545	26.5484		ENSG00000172716	SLFN11	protein_coding	5982	0.868472	3.29928e-09	6.85645e-07	4.44499	4.08367	5.53586	8.84821	8.86542	7.77337	8.60124
ENSG00000169184	MN1	protein_coding	7693	2.14379	1.93636e-32	4.15666e-30	0.39375	0.478226	0.413379	2.01744	1.67505	1.99499		ENSG00000108064	TFAM	protein_coding	5606	-0.733852	3.61711e-09	7.46325e-07	25.1512	25.2873	28.716	15.0421	16.0491	16.7411	15.6064
ENSG00000106153	CHCHD2	protein_coding	1132	-0.653635	2.11627e-32	4.52616e-30	312.946	327.08	328.077	210.379	190.25	214.422		ENSG00000139211	AMIGO2	protein_coding	3956	0.768247	3.67653e-09	7.55887e-07	9.21452	9.2456	7.90944	15.2343	14.1634	15.1765	15.4523
ENSG00000112379	ARFGEF3	protein_coding	14877	-1.23799	2.39243e-32	5.09806e-30	2.52477	2.97742	2.93689	1.27993	1.12419	1.17446		ENSG00000204103	MAFB	protein_coding	3393	1.39662	3.78163e-09	7.74737e-07	0.348814	0.324738	0.278326	0.898636	0.693161	1.04087	0.786737
ENSG00000021355	SERPINB1	protein_coding	3094	0.912286	2.91566e-32	6.19035e-30	14.147	13.1749	14.1216	25.3339	24.7235	27.8545		ENSG00000152689	RASGRP3	protein_coding	11118	0.949962	4.02389e-09	8.21456e-07	0.397419	0.485851	0.537951	0.959863	0.871045	0.947077	0.858347
ENSG00000013275	PSMC4	protein_coding	2387	-0.748629	4.85393e-32	1.02681e-29	50.1257	54.4991	50.5104	32.3458	30.6105	29.4278		ENSG00000158163	DZIP1L	protein_coding	5045	0.78803	4.03864e-09	8.21564e-07	3.33906	3.33462	2.8702	5.23162	5.63991	5.52249	5.67478
ENSG00000160255	ITGB2	protein_coding	6797	0.887495	8.1937e-32	1.72703e-29	7.55385	7.8159	7.44527	13.9113	13.271	14.9721		ENSG00000001036	FUCA2	protein_coding	3119	-0.784155	4.1864e-09	8.48634e-07	27.8901	27.8994	34.355	17.3215	18.5113	16.0201	17.8445
ENSG00000152818	UTRN	protein_coding	14604	0.661248	8.44923e-32	1.77446e-29	18.4601	18.4101	17.9034	29.694	30.0851	26.8709		ENSG00000188107	EYS	protein_coding	17070	1.47263	4.50898e-09	9.07655e-07	0.0832005	0.0676968	0.110645	0.189786	0.297171	0.195399	0.250207
ENSG00000180694	TMEM64	protein_coding	5870	0.792611	1.16332e-31	2.43436e-29	9.98524	8.77444	9.25702	16.1749	15.9273	16.3913		ENSG00000183598	HIST2H3D	protein_coding	411	-0.793912	4.73814e-09	9.50475e-07	853.33	1033.9	1188.07	611.808	582.56	569.357	600.777
ENSG00000115053	NCL	protein_coding	6929	-0.356801	1.39846e-31	2.91592e-29	168.418	165.149	169.276	134.638	128.659	129.388		ENSG00000137834	SMAD6	protein_coding	3663	0.732545	5.1984e-09	1.0392e-06	13.0318	13.0372	12.9077	21.8114	19.8538	22.1932	22.5365
ENSG00000168393	DTYMK	protein_coding	2451	-1.05636	1.70584e-31	3.54412e-29	33.7392	40.4074	38.7552	18.5708	16.8911	18.7851		ENSG00000114248	LRRC31	protein_coding	3113	1.06165	5.59393e-09	1.11441e-06	0.823742	1.07911	1.19321	2.08136	2.37022	1.97485	2.10088
ENSG00000128595	CALU	protein_coding	4537	0.884371	2.16276e-31	4.47746e-29	69.1015	57.1513	64.9124	120.188	116.691	116.002		ENSG00000180573	HIST1H2AC	protein_coding	1668	-0.805322	5.67054e-09	1.12579e-06	186.138	188.118	254.622	121.989	117.141	120.961	119.547
ENSG00000107957	SH3PXD2A	protein_coding	11756	-0.675535	2.27873e-31	4.7008e-29	14.0041	14.7585	14.0783	8.79756	9.28216	8.75689		ENSG00000197061	HIST1H4C	protein_coding	415	-0.853871	6.11443e-09	1.20976e-06	892.161	834.456	1204.53	560.451	490.048	529.356	581.961
ENSG00000270276	HIST2H4B	protein_coding	1929	-0.954323	2.31303e-31	4.7547e-29	126.566	138.616	126.511	74.1015	60.7616	67.199		ENSG00000091527	CDV3	protein_coding	4367	-0.673821	6.29032e-09	1.24031e-06	67.0042	67.2313	65.4945	42.4052	40.4026	42.0683	42.0704
ENSG00000171310	CHST11	protein_coding	6492	-1.03784	2.62506e-31	5.37712e-29	10.8716	9.42984	11.3731	5.30364	4.87786	5.23729		ENSG00000145321	GC	protein_coding	2381	0.941112	6.55847e-09	1.28878e-06	83.1435	83.6132	52.9359	142.725	133.214	141.213	145.718
ENSG00000274267	HIST1H3B	protein_coding	411	-0.908579	2.69425e-31	5.49948e-29	1465.18	1621.62	1432.12	865.667	725.793	815.199		ENSG00000114573	ATP6V1A	protein_coding	5130	-0.752174	6.61788e-09	1.29167e-06	43.1345	46.5398	55.4956	28.7058	29.3054	28.3151	28.5412
ENSG00000152104	PTPN14	protein_coding	18756	0.432878	4.25457e-31	8.65403e-29	38.5745	38.8378	41.1718	53.7233	53.4285	52.9672		ENSG00000149177	PTPRJ	protein_coding	6880	-0.89036	6.59575e-09	1.29167e-06	2.19044	2.86318	2.34259	1.25337	1.50144	1.32133	1.25128
ENSG00000100664	EIF5	protein_coding	8505	-0.580649	4.63036e-31	9.38559e-29	28.4035	29.3455	30.3682	20.1804	19.342	19.4194		ENSG00000166295	ANAPC16	protein_coding	3969	-0.755433	6.70692e-09	1.30464e-06	16.0428	16.0405	14.0064	9.84284	9.13249	9.1453	8.28932
ENSG00000122862	SRGN	protein_coding	1220	-0.716382	6.92165e-31	1.39812e-28	215.018	214.467	239.473	131.597	131.918	143.507		ENSG00000140479	PCSK6	protein_coding	9348	0.78905	7.03498e-09	1.36387e-06	14.256	13.4572	10.998	23.5813	20.8033	22.535	22.3378
ENSG00000143344	RGL1	protein_coding	5305	1.06778	9.0722e-31	1.81363e-28	3.8542	3.85584	4.24834	8.48168	8.08825	8.52327		ENSG00000102547	CAB39L	protein_coding	5082	-0.896026	7.09002e-09	1.36994e-06	2.27452	2.13639	2.49004	1.19058	1.17966	1.10675	1.45761
ENSG00000145147	SLIT2	protein_coding	9712	1.53615	1.03061e-30	2.04623e-28	0.79533	1.01521	0.797253	2.6052	2.47016	2.49194		ENSG00000151572	ANO4.1	protein_coding	4997	0.841479	7.16014e-09	1.37888e-06	2.13163	1.88231	2.21742	3.4704	3.73761	3.53379	4.08663
ENSG00000177311	ZBTB38	protein_coding	14243	0.424511	1.07589e-30	2.12886e-28	22.2776	21.7594	22.2112	29.8331	29.8563	29.2429		ENSG00000172936	MYD88	protein_coding	3989	-0.781697	7.30045e-09	1.39658e-06	7.97128	7.41748	7.97027	4.7176	3.96532	4.52513	4.91854
ENSG00000171055	FEZ2	protein_coding	8938	-0.909652	1.10563e-30	2.18031e-28	14.0984	12.8094	14.7734	6.90191	8.11355	7.19862		ENSG00000104879	CKM	protein_coding	1657	2.84287	7.45076e-09	1.42064e-06	0	0.145967	0.0379947	0.31627	0.556616	0.789394	0.604118
ENSG00000177119	ANO6	protein_coding	8235	0.64927	1.25895e-30	2.47426e-28	15.3571	14.0637	15.3126	23.1068	22.7396	24.2853		ENSG00000004139	SARM1	protein_coding	8132	1.03592	7.52498e-09	1.43007e-06	0.635522	0.627899	0.425805	1.00767	1.24759	1.31896	1.13249
ENSG00000173530	TNFRSF10D	protein_coding	3538	-0.807361	1.57429e-30	3.0836e-28	22.0463	20.4227	23.0965	12.5334	12.3603	12.5799		ENSG00000079689	SCGN	protein_coding	1447	-0.708638	7.68132e-09	1.45024e-06	57.4996	57.6111	52.4716	33.3525	33.0171	35.0283	35.4659
ENSG00000096093	EFHC1	protein_coding	22736	1.05635	4.33927e-30	8.47089e-28	1.19241	1.26215	1.38047	2.67313	2.85195	2.47684		ENSG00000106086	PLEKHA8	protein_coding	10192	-0.8388	7.65969e-09	1.45024e-06	8.26023	8.36914	11.1744	5.38494	5.61966	4.89611	4.78642
ENSG00000029153	ARNTL2	protein_coding	6983	-0.753942	4.92031e-30	9.57305e-28	32.9459	29.3772	30.9481	18.5649	19.4155	17.3629		ENSG00000110693	SOX6	protein_coding	19632	-1.03505	7.90254e-09	1.48715e-06	2.98414	3.17446	5.07006	1.80307	1.98491	1.63237	1.86961
ENSG00000185022	MAFF	protein_coding	5615	-1.33787	5.40361e-30	1.04783e-27	4.45061	4.79613	5.26964	1.92787	2.05081	1.78715		ENSG00000132763	MMACHC	protein_coding	2981	-0.802673	7.93741e-09	1.48886e-06	6.39208	6.83346	5.80786	3.94751	3.48071	3.72969	3.42517
ENSG00000131238	PPT1	protein_coding	3306	0.637349	5.78081e-30	1.11725e-27	32.1603	33.1176	32.8728	51.5215	50.091	51.0653		ENSG00000134323	MYCN	protein_coding	2602	0.729806	8.02246e-09	1.49994e-06	47.5776	44.7316	40.7698	75.6739	70.1304	72.3385	76.2758
ENSG00000177283	FZD8	protein_coding	4030	-1.28099	8.37286e-30	1.61286e-27	6.87752	7.08412	7.27357	2.6861	3.09551	2.95876		ENSG00000158006	PAFAH2	protein_coding	3835	-0.862582	8.05217e-09	1.50064e-06	4.56746	5.00341	3.87429	2.24854	2.46511	2.72861	2.48842
ENSG00000171302	CANT1	protein_coding	4421	-1.06924	8.79867e-30	1.68929e-27	20.2466	22.9011	23.8628	11.3282	10.8838	9.77358		ENSG00000196381	ZNF781	protein_coding	3617	1.39516	8.09069e-09	1.50297e-06	0.294491	0.282337	0.452554	0.829812	0.956226	0.940245	0.719564
ENSG00000173193	PARP14	protein_coding	10495	0.775839	1.00848e-29	1.92985e-27	11.8769	11.6382	10.7372	18.6902	20.7687	19.1794		ENSG00000169504	CLIC4	protein_coding	4495	-1.09435	8.30733e-09	1.53827e-06	20.5636	22.5634	37.9144	12.867	13.9014	11.0724	12.6937
ENSG00000183087	GAS6	protein_coding	6006	0.912078	1.03692e-29	1.97776e-27	5.85044	6.29705	6.12369	11.9216	11.0929	11.3812		ENSG00000169429	IL8	protein_coding	2274	-1.04338	8.4533e-09	1.5603e-06	4.71884	5.21172	4.73425	2.07411	2.04823	3.24993	2.20102
ENSG00000128294	TPST2	protein_coding	6957	1.04198	1.09446e-29	2.08068e-27	3.39616	4.2094	3.65689	7.47996	7.36962	8.31509		ENSG00000160323	ADAMTS13.1	protein_coding	5695	1.36757	8.88336e-09	1.63445e-06	0.311728	0.217069	0.176877	0.69434	0.688292	0.597167	0.468727
ENSG00000196747	HIST1H2AI	protein_coding	503	-0.951567	1.23458e-29	2.33943e-27	750.353	821.521	688.033	435.602	360.023	372.714		ENSG00000168242	HIST1H2BI	protein_coding	479	-1.03466	8.93007e-09	1.63783e-06	60.0411	62.8932	94.1073	36.3032	30.9042	32.7689	40.9605
ENSG00000076554	TPD52	protein_coding	8197	-1.49113	1.28319e-29	2.42364e-27	3.12261	3.19561	2.61453	1.08194	0.903097	1.1666		ENSG00000184357	HIST1H1B	protein_coding	790	-0.709608	9.16242e-09	1.67513e-06	864.923	849.254	960.855	556.564	494.721	548.212	581.439
ENSG00000149090	PAMR1	protein_coding	3863	1.14884	1.51273e-29	2.84794e-27	3.92068	4.3047	4.15193	9.08188	9.22665	9.16831		ENSG00000135220	UGT2A3.1	protein_coding	3062	1.70236	9.92008e-09	1.80793e-06	0.244797	0.263299	0.0822433	0.793511	0.692788	0.833001	0.457686
ENSG00000134030	CTIF	protein_coding	8100	0.938733	1.84548e-29	3.45206e-27	3.44048	4.12411	4.0285	7.31003	7.56516	7.38951		ENSG00000139324	TMTC3	protein_coding	7327	-0.743461	9.95684e-09	1.80892e-06	12.2924	12.7126	15.3204	8.06275	7.94923	8.23876	7.83295
ENSG00000277775	HIST1H3F	protein_coding	411	-0.890091	2.96903e-29	5.53591e-27	1000.49	1130.73	1038.85	609.585	502.985	597.18		ENSG00000104419	NDRG1	protein_coding	9823	0.96321	1.02269e-08	1.85215e-06	17.0768	16.3849	10.3508	28.4648	26.6516	28.5694	30.3137
ENSG00000196372	ASB13	protein_coding	3003	-1.09658	3.35893e-29	6.24289e-27	12.76	13.7212	14.1812	6.86199	6.29969	5.89697		ENSG00000164751	PEX2	protein_coding	5002	-0.789941	1.09965e-08	1.98532e-06	4.65334	4.58288	5.03456	2.43828	2.67364	2.92881	2.97519
ENSG00000169813	HNRNPF	protein_coding	3253	-0.667976	3.67719e-29	6.81264e-27	141.865	133.679	143.707	90.2886	85.6739	87.8988		ENSG00000213213	CCDC183	protein_coding	2964	1.01093	1.1315e-08	2.03645e-06	0.931701	0.933883	0.785903	1.94489	1.727	1.69902	1.84624
ENSG00000135677	GNS	protein_coding	6284	0.572502	3.81283e-29	7.04151e-27	28.0545	29.062	31.3102	44.1863	43.6304	43.7736		ENSG00000132603	NIP7	protein_coding	3274	-0.738781	1.16514e-08	2.09048e-06	18.0385	18.559	15.422	10.4626	10.8598	10.1078	10.1713
ENSG00000169083	AR	protein_coding	12775	0.703605	4.31697e-29	7.94733e-27	6.15308	6.55452	6.26663	9.83136	10.8274	10.2578		ENSG00000179151	EDC3	protein_coding	5103	-0.708831	1.1936e-08	2.13491e-06	18.4614	19.2116	16.4703	10.7271	11.3414	11.2527	10.8806
ENSG00000164402	2008-09-01	protein_coding	7711	-0.836337	7.97833e-29	1.46414e-26	12.7081	13.2827	12.3007	6.83312	7.62679	6.99678		ENSG00000111319	SCNN1A	protein_coding	5876	1.15989	1.24144e-08	2.21363e-06	0.389406	0.329294	0.235715	0.770246	0.62785	0.779117	0.749576
ENSG00000176978	DPP7	protein_coding	2820	-1.15529	8.5829e-29	1.57013e-26	14.877	15.4466	14.8563	7.0298	7.14601	6.15405		ENSG00000196967	ZNF585A	protein_coding	8687	0.861722	1.29714e-08	2.30584e-06	0.79474	0.79196	1.00013	1.56301	1.5448	1.61866	1.47498
ENSG00000197238	HIST1H4J	protein_coding	373	-0.80329	8.66458e-29	1.5801e-26	1327.78	1521.7	1481.64	849.312	767.024	865.015		ENSG00000079385	CEACAM1	protein_coding	5524	1.1292	1.30804e-08	2.31807e-06	4.02793	3.57575	5.83528	9.29721	12.5891	8.26396	8.85531
ENSG00000072310	SREBF1	protein_coding	8030	-0.829419	1.12356e-28	2.04257e-26	13.2783	14.3495	12.8624	8.07215	7.37503	7.33631		ENSG00000116199	FAM20B	protein_coding	6039	-0.761952	1.32246e-08	2.3296e-06	14.6463	15.068	18.369	9.50626	9.85082	8.58805	9.81299
ENSG00000204262	COL5A2	protein_coding	7156	0.955143	1.55044e-28	2.8011e-26	8.21197	8.0613	9.29376	14.7626	17.0496	17.7845		ENSG00000129128	SPCS3	protein_coding	6831	-0.823469	1.36703e-08	2.39325e-06	13.5719	13.8639	19.0319	8.67609	9.19477	8.5306	8.55802
ENSG00000134057	CCNB1	protein_coding	2558	-0.701686	1.65374e-28	2.97848e-26	99.2337	97.8573	92.2136	64.4458	56.6461	56.7672		ENSG00000103257	SLC7A5	protein_coding	4745	-0.741077	1.38754e-08	2.42183e-06	25.9403	24.1725	30.4503	16.9683	15.3945	16.3331	15.5129
ENSG00000100644	HIF1A	protein_coding	5151	0.560852	1.82307e-28	3.27331e-26	39.8119	37.1399	37.7407	56.6906	56.0749	56.3815		ENSG00000135723	FHOD1	protein_coding	5407	-1.26225	1.40843e-08	2.44493e-06	0.933922	1.2028	0.675332	0.431745	0.37527	0.399157	0.382612
ENSG00000100889	PCK2	protein_coding	4189	-0.922335	2.16263e-28	3.87103e-26	13.6668	15.8437	14.9522	7.62788	7.8541	7.9757		ENSG00000198478	SH3BGRL2	protein_coding	4649	-1.22802	1.44432e-08	2.49828e-06	6.49171	6.89049	12.7702	3.67894	4.32489	3.48882	3.33029
ENSG00000137834	SMAD6	protein_coding	8563	1.9402	2.85157e-28	5.08857e-26	0.619053	0.412453	0.387527	2.04093	1.69697	1.69579		ENSG00000176533	GNG7	protein_coding	4561	-0.950686	1.47593e-08	2.54534e-06	1.52233	1.40822	1.43555	0.658064	0.818979	0.802998	0.731582
ENSG00000197461	PDGFA	protein_coding	4151	-0.977702	3.46591e-28	6.16594e-26	11.5662	11.8409	11.8248	6.50378	5.5482	5.83034		ENSG00000176928	GCNT4	protein_coding	3436	0.956558	1.59111e-08	2.7358e-06	2.79004	3.07378	4.37916	6.48904	6.46907	6.52871	6.77837
ENSG00000135480	KRT7	protein_coding	4093	0.586191	3.96862e-28	7.03873e-26	97.4675	105.921	100.195	158.366	144.522	152.843		ENSG00000173227	SYT12	protein_coding	10830	0.902792	1.63232e-08	2.79833e-06	0.528198	0.478919	0.494124	1.08657	0.898466	0.893757	0.850362
ENSG00000198355	PIM3	protein_coding	2461	-1.321	4.62183e-28	8.17234e-26	13.5393	15.2482	11.7984	5.35252	4.90192	5.90047		ENSG00000147872	PLIN2	protein_coding	5094	0.690923	1.78665e-08	3.04484e-06	28.3374	27.5546	28.6855	44.1159	47.8538	43.3312	46.7171
ENSG00000221869	CEBPD	protein_coding	2178	1.39006	5.12965e-28	9.0428e-26	4.31141	3.64859	5.39607	11.7367	11.2036	12.196		ENSG00000147813	NAPRT1	protein_coding	3079	-0.83115	1.7814e-08	3.04484e-06	15.542	14.1484	11.1029	7.79846	7.83321	7.98665	7.00077
ENSG00000131724	IL13RA1	protein_coding	4372	0.907077	5.27982e-28	9.27941e-26	13.4758	13.5985	16.1606	27.4147	25.398	28.3262		ENSG00000166822	TMEM170A	protein_coding	5572	-0.688936	1.83705e-08	3.12153e-06	11.8593	11.9129	11.9316	7.82344	6.97693	7.23029	7.4975
ENSG00000100311	PDGFB	protein_coding	3761	1.2727	5.84853e-28	1.0248e-25	3.26188	2.77808	3.01458	7.45562	6.99831	7.40801		ENSG00000006659	LGALS14	protein_coding	1079	3.27624	1.92941e-08	3.26884e-06	0.0731249	0.0498129	0.0583478	0.573997	0.726566	0.84858	0.309244
ENSG00000111371	SLC38A1	protein_coding	10015	-0.487799	6.68323e-28	1.16754e-25	51.6296	50.0476	53.9536	37.1665	37.6835	36.1775		ENSG00000112144	ICK	protein_coding	6259	-0.817262	2.00171e-08	3.38142e-06	6.13288	6.40615	7.96647	3.71452	3.95655	4.32595	3.48655
ENSG00000049249	TNFRSF9	protein_coding	6331	1.55527	6.84816e-28	1.18921e-25	1.41145	0.906529	1.11382	3.52267	3.37791	3.18872		ENSG00000175602	CCDC85B	protein_coding	1231	-0.778814	2.1233e-08	3.57637e-06	11.6975	12.1599	11.3538	6.73409	7.45492	6.37543	6.7765
ENSG00000170921	TANC2	protein_coding	22866	0.719565	7.41903e-28	1.28451e-25	5.6632	6.19763	5.84122	9.8104	10.1619	9.19532		ENSG00000110169	HPX	protein_coding	3631	0.883026	2.18541e-08	3.67028e-06	16.6018	16.4827	10.9235	27.7112	25.9091	27.0539	27.8078
ENSG00000134802	SLC43A3	protein_coding	4517	-0.719654	7.51974e-28	1.29808e-25	23.2364	22.9357	21.672	13.4839	13.2018	14.4272		ENSG00000079387	SENP1	protein_coding	6366	-0.769663	2.19786e-08	3.68049e-06	9.72329	10.8324	13.0839	6.39863	6.59933	6.86272	6.41561
ENSG00000130309	COLGALT1	protein_coding	4900	0.678021	7.61669e-28	1.31093e-25	22.1929	24.1763	24.4082	38.1682	35.9223	39.1517		ENSG00000185133	INPP5J	protein_coding	4822	-1.49993	2.25868e-08	3.7714e-06	0.409072	0.46815	0.378631	0.167961	0.191272	0.122068	0.0968778
ENSG00000173068	BNC2	protein_coding	15323	1.01333	7.755e-28	1.33079e-25	1.36402	1.51741	1.68739	3.10669	3.19389	2.95856		ENSG00000167555	ZNF528	protein_coding	8530	0.922238	2.26913e-08	3.77794e-06	0.517995	0.463129	0.464983	0.888047	0.967725	0.805057	0.993592
ENSG00000133818	RRAS2	protein_coding	3453	0.67568	8.18712e-28	1.40082e-25	31.4491	32.7306	32.1941	49.4793	51.4125	53.0284		ENSG00000101843	PSMD10	protein_coding	2459	-0.773297	2.46643e-08	4.0829e-06	14.9525	14.8632	12.1357	8.8735	8.32669	7.68645	7.87033
ENSG00000113068	PFDN1	protein_coding	2156	-0.842049	8.47374e-28	1.4456e-25	76.9221	72.4878	63.6179	41.1347	38.9133	38.7136		ENSG00000162460	TMEM82	protein_coding	1520	-1.28127	2.46495e-08	4.0829e-06	2.82904	3.09405	1.90528	1.25373	0.910176	1.24779	0.9659
ENSG00000116285	ERRFI1	protein_coding	4186	-0.667512	8.76702e-28	1.49127e-25	177.651	173.21	197.589	116.93	113.966	114.447		ENSG00000128989	ARPP19	protein_coding	6917	-0.851207	2.62505e-08	4.33307e-06	31.5687	33.7159	47.5934	21.3723	22.3744	19.8936	19.7301
ENSG00000064666	CNN2	protein_coding	3645	0.850104	8.99338e-28	1.52531e-25	35.5267	35.609	33.495	68.2699	56.64	63.6117		ENSG00000044446	PHKA2	protein_coding	9029	0.699611	2.67659e-08	4.40554e-06	10.9146	11.5217	10.1036	16.9165	18.5453	17.9783	17.0662
ENSG00000101665	SMAD7	protein_coding	3692	2.43043	1.02614e-27	1.73531e-25	0.492272	0.637746	0.486853	3.39124	2.4135	2.94184		ENSG00000154114	TBCEL	protein_coding	7020	-0.824338	2.68941e-08	4.41407e-06	3.46741	3.84735	4.6635	2.09705	2.4503	2.31979	2.11993
ENSG00000156299	TIAM1	protein_coding	9216	0.83361	1.12524e-27	1.89739e-25	4.35501	3.91213	4.09578	7.40129	7.19943	7.41701		ENSG00000183578	TNFAIP8L3	protein_coding	2262	-1.02684	2.70328e-08	4.42426e-06	1.95336	2.22168	2.14311	1.03203	0.937806	1.04087	1.1506
ENSG00000122952	ZWINT	protein_coding	2378	-0.77617	1.16768e-27	1.96325e-25	44.2011	46.4748	42.0381	26.6546	26.4604	24.4257		ENSG00000180340	FZD2	protein_coding	1983	-1.09323	2.73419e-08	4.46221e-06	2.10882	1.89731	1.93666	0.816853	1.02324	0.923467	0.942299
ENSG00000130766	SESN2	protein_coding	3453	-1.35654	1.21008e-27	2.02868e-25	7.23724	7.33029	7.6481	2.41731	3.05696	3.17965		ENSG00000167460	TPM4	protein_coding	7412	-0.673039	2.77242e-08	4.51186e-06	36.2361	35.8623	34.5959	21.8155	20.7931	22.9328	23.7066
ENSG00000151883	PARP8	protein_coding	10056	0.962319	1.2493e-27	2.08841e-25	2.92188	2.47315	2.65368	5.10998	5.34387	5.22429		ENSG00000183914	DNAH2	protein_coding	17231	1.32613	2.86028e-08	4.62877e-06	0.0938707	0.0608257	0.0474983	0.154834	0.187342	0.189778	0.158791
ENSG00000115414	FN1	protein_coding	17315	-0.809789	1.36334e-27	2.27252e-25	8.22226	8.68596	7.83363	4.80559	4.25155	5.03184		ENSG00000143515	ATP8B2	protein_coding	7572	-0.682164	2.85845e-08	4.62877e-06	17.7143	17.1494	19.7219	11.1365	11.3157	11.8158	11.0696
ENSG00000140943	MBTPS1	protein_coding	10238	0.570393	1.64789e-27	2.73898e-25	18.8765	19.0167	20.0958	28.2677	27.9851	29.8545		ENSG00000003987	MTMR7	protein_coding	5692	1.51663	2.95452e-08	4.76792e-06	0.110895	0.122756	0.199092	0.435237	0.413193	0.356191	0.35173
ENSG00000124575	HIST1H1D	protein_coding	666	-0.965774	1.79361e-27	2.97268e-25	122.575	132.355	121.658	61.4899	60.5158	70.3735		ENSG00000171223	JUNB	protein_coding	1815	0.904478	2.96984e-08	4.77929e-06	6.6947	5.90785	4.40527	11.812	10.214	10.5579	10.1849
ENSG00000169908	TM4SF1	protein_coding	3668	-0.478478	2.7137e-27	4.47215e-25	176.024	168.102	167.103	118.225	122.212	126.361		ENSG00000197461	PDGFA	protein_coding	4151	-0.847478	3.05073e-08	4.89583e-06	2.46152	2.49254	2.60868	1.38874	1.21094	1.43375	1.59161
ENSG00000086061	DNAJA1	protein_coding	2730	-0.568334	2.70827e-27	4.47215e-25	78.5018	74.119	76.0212	49.7321	51.6712	52.715		ENSG00000131475	VPS25	protein_coding	2404	-0.788772	3.19135e-08	5.10731e-06	34.6262	33.872	27.4194	17.5585	16.574	21.1928	18.849
ENSG00000122068	FYTTD1	protein_coding	8025	0.668412	3.65789e-27	6.01114e-25	9.70072	8.8571	10.0448	15.033	15.3059	15.1525		ENSG00000174791	RIN1	protein_coding	5469	-1.54524	3.20937e-08	5.12196e-06	0.829558	0.756739	0.379885	0.235203	0.219237	0.179378	0.280655
ENSG00000272196	HIST2H2AA4	protein_coding	564	-0.893618	4.98594e-27	8.17048e-25	521.233	590.205	575.374	335.303	273.201	299.33		ENSG00000164440	TXLNB	protein_coding	4937	1.84773	3.3093e-08	5.25822e-06	0.0719178	0.0762076	0.0892649	0.366698	0.22418	0.251696	0.283863
ENSG00000123892	RAB38	protein_coding	1465	-2.41396	5.96998e-27	9.75556e-25	5.78944	6.83063	6.60658	1.15732	1.49719	0.967022		ENSG00000138670	RASGEF1B	protein_coding	9765	1.30161	3.31295e-08	5.25822e-06	0.153521	0.115587	0.083814	0.268336	0.25974	0.334876	0.341705
ENSG00000144908	ALDH1L1	protein_coding	13712	-1.70464	6.06137e-27	9.87714e-25	1.36964	1.14834	1.24028	0.32339	0.489881	0.344391		ENSG00000198366	HIST1H3A	protein_coding	469	-1.27424	3.39109e-08	5.3675e-06	261.52	248.571	568.226	140.995	146.311	144.05	162.64
ENSG00000113328	CCNG1	protein_coding	3096	0.705193	7.31893e-27	1.18931e-24	60.7584	52.5231	56.2712	87.8321	91.7011	96.7795		ENSG00000126231	PROZ	protein_coding	1663	1.14217	3.41894e-08	5.38209e-06	1.96899	2.5856	1.2493	4.32586	3.90998	4.67995	4.77538
ENSG00000096433	ITPR3	protein_coding	9870	-1.07562	8.13826e-27	1.31876e-24	11.2019	12.4944	9.61	5.69519	5.01401	5.08352		ENSG00000121413	ZSCAN18	protein_coding	8307	0.904449	3.41653e-08	5.38209e-06	0.873837	0.918771	0.629042	1.57143	1.41561	1.46438	1.68705
ENSG00000138650	PCDH10	protein_coding	10161	2.02022	8.18045e-27	1.32191e-24	0.357734	0.188277	0.367404	1.1937	1.29518	1.2432		ENSG00000072444	ASAH2C	protein_coding	2055	0.864599	3.48586e-08	5.47252e-06	2.63006	2.45855	2.75725	4.35847	4.95939	5.18755	4.449
ENSG00000212724	KRTAP2.3	protein_coding	875	-2.47929	1.01145e-26	1.62992e-24	14.5398	16.3137	8.69103	2.23579	1.72338	2.9683		ENSG00000153012	LGI2	protein_coding	6428	0.859253	3.54323e-08	5.53334e-06	1.17223	1.01593	1.21448	2.07525	1.82941	1.96367	2.32555
ENSG00000068489	PRR11	protein_coding	4080	-0.581551	1.16099e-26	1.86573e-24	47.7011	45.0136	44.9366	31.007	31.7181	29.3118		ENSG00000171766	GATM	protein_coding	6644	0.67107	3.54376e-08	5.53334e-06	9.52427	9.46498	9.15362	15.3882	14.5274	14.7655	15.0867
ENSG00000136240	KDELR2	protein_coding	3990	0.903032	1.59215e-26	2.55156e-24	44.7914	41.4187	52.0145	89.7259	81.3244	87.5222		ENSG00000143921	ABCG8	protein_coding	2665	1.28812	3.85369e-08	6.00106e-06	0.4441	0.443699	0.236237	0.965349	0.986337	0.858929	1.05173
ENSG00000276368	HIST1H2AJ	protein_coding	387	-1.26501	1.6418e-26	2.6239e-24	201.55	230.817	176.138	91.6656	74.7424	86.3313		ENSG00000012232	EXTL3	protein_coding	13220	-0.720639	3.92346e-08	6.07695e-06	5.57744	5.25691	4.4813	2.99473	3.08019	3.27501	3.05911
ENSG00000113712	CSNK1A1	protein_coding	7714	-0.540031	1.84984e-26	2.9483e-24	30.1184	32.3736	32.0303	21.658	21.4676	21.8851		ENSG00000125398	SOX9	protein_coding	3935	-0.743433	3.91501e-08	6.07695e-06	25.3448	24.4018	31.9986	15.7878	15.8328	16.6869	16.7389
ENSG00000184260	HIST2H2AC	protein_coding	390	-0.756342	2.06652e-26	3.28464e-24	260.193	297.716	269.797	171.22	155.716	162.859		ENSG00000101335	MYL9	protein_coding	1199	-1.22097	3.97205e-08	6.11939e-06	6.38321	6.99308	5.88091	2.78142	1.69232	3.8728	2.8386
ENSG00000196460	RFX8	protein_coding	2551	-1.17204	2.99317e-26	4.74454e-24	13.3585	12.2297	14.5258	5.67494	5.96497	6.15509		ENSG00000215251	FASTKD5	protein_coding	2874	-0.683582	3.98388e-08	6.1213e-06	17.7213	18.3181	18.7952	11.9519	11.8097	10.9002	10.7974
ENSG00000100697	DICER1	protein_coding	12294	0.603377	3.84717e-26	6.08166e-24	11.0136	10.1865	10.6281	15.8704	16.793	15.7102		ENSG00000130513	GDF15	protein_coding	2087	0.820581	4.08482e-08	6.24318e-06	23.9503	20.8477	16.5915	39.2411	34.6917	37.0095	33.8951
ENSG00000186318	BACE1	protein_coding	7190	1.00071	3.92066e-26	6.18104e-24	4.73958	5.89458	4.71144	10.0129	10.3911	10.2951		ENSG00000164402	39692	protein_coding	7707	-0.884307	4.0745e-08	6.24318e-06	3.15321	2.88372	2.10756	1.40323	1.50787	1.47656	1.52398
ENSG00000177971	IMP3	protein_coding	2565	-1.01801	4.57204e-26	7.18849e-24	19.1313	16.4085	16.7645	8.94898	8.01677	8.79101		ENSG00000146674	IGFBP3	protein_coding	4466	0.816538	4.14471e-08	6.318e-06	1.74905	1.66684	1.45199	2.9016	2.70539	3.19245	2.71961
ENSG00000071553	ATP6AP1	protein_coding	4884	1.66689	4.72752e-26	7.41291e-24	0.930318	1.41616	1.24564	4.35272	3.4805	3.62584		ENSG00000171302	CANT1	protein_coding	4414	-0.713166	4.33958e-08	6.59765e-06	15.0779	16.2316	13.2504	9.0664	8.67149	8.94934	9.61564
ENSG00000101347	SAMHD1	protein_coding	5038	0.665991	4.96662e-26	7.76689e-24	15.2418	15.4813	15.9454	23.6612	24.299	26.0579		ENSG00000147119	CHST7	protein_coding	2289	1.03619	4.40799e-08	6.68041e-06	1.7235	1.57323	2.39287	3.76722	3.72712	4.40009	3.35278
ENSG00000105889	STEAP1B	protein_coding	2316	-0.999393	5.01861e-26	7.82715e-24	16.7412	17.6643	18.149	8.33435	8.58272	9.32836		ENSG00000123739	PLA2G12A	protein_coding	5228	-0.708113	4.41715e-08	6.68041e-06	7.32724	7.99334	8.29716	4.94825	4.99262	4.37843	4.92725
ENSG00000133597	ADCK2	protein_coding	2913	-0.952118	5.82039e-26	9.05336e-24	16.4298	18.6918	19.6032	9.44692	9.69443	9.1998		ENSG00000176171	BNIP3	protein_coding	2111	0.748171	4.43843e-08	6.69507e-06	30.4058	29.522	23.143	47.0098	46.0938	45.7282	47.5459
ENSG00000187535	IFT140	protein_coding	8168	1.15175	5.93328e-26	9.20434e-24	1.96551	1.69356	1.84513	4.16748	3.82661	4.22046		ENSG00000085491	SLC25A24	protein_coding	6548	-0.740425	5.62746e-08	8.40091e-06	5.65736	6.34093	7.26873	3.95074	3.62699	3.97522	3.80149
ENSG00000187109	NAP1L1	protein_coding	17355	0.574959	8.31537e-26	1.28654e-23	26.6433	24.4122	24.4506	39.5284	36.7144	36.2233		ENSG00000196083	IL1RAP	protein_coding	9596	0.667909	5.6511e-08	8.41446e-06	8.16892	8.39044	8.79144	13.5985	12.7207	13.6446	13.7281
ENSG00000130706	ADRM1	protein_coding	2142	-0.724567	8.3432e-26	1.28742e-23	79.1219	93.0913	86.8845	53.8246	49.9195	53.0211		ENSG00000183807	FAM162B	protein_coding	1033	0.825566	5.69055e-08	8.45141e-06	8.36374	7.12826	7.92298	14.5739	12.9463	12.3458	15.3109
ENSG00000196878	LAMB3	protein_coding	4688	-0.712438	8.66518e-26	1.33357e-23	49.0745	49.8171	55.802	33.6068	30.0608	30.7735		ENSG00000177606	JUN	protein_coding	3321	0.672756	5.84653e-08	8.6608e-06	12.6989	13.4573	12.4929	21.5041	20.3153	20.0871	20.2958
ENSG00000120437	ACAT2	protein_coding	4299	0.900498	1.0026e-25	1.53488e-23	10.9214	12.289	13.7655	22.5105	24.1711	22.491		ENSG00000137815	RTF1	protein_coding	5770	-0.669643	5.87577e-08	8.68187e-06	11.9583	11.8721	11.3912	7.7614	7.65663	7.20888	6.88168
ENSG00000156475	PPP2R2B	protein_coding	13206	2.73921	1.36385e-25	2.08243e-23	0.0917497	0.122577	0.0628198	0.523423	0.65398	0.679415		ENSG00000172765	TMCC1	protein_coding	7912	0.743068	6.02556e-08	8.88047e-06	5.39508	6.17506	6.96253	10.0619	10.9052	9.64652	10.6867
ENSG00000142949	PTPRF	protein_coding	10712	0.624142	1.47153e-25	2.24096e-23	45.9372	52.6984	49.1522	78.1042	72.8433	76.8387		ENSG00000155100	OTUD6B	protein_coding	3977	-0.719085	6.31575e-08	9.26091e-06	6.85456	6.4195	6.98118	3.92922	4.42951	3.76588	4.2454
ENSG00000278588	HIST1H2BI	protein_coding	381	-0.977839	1.48273e-25	2.25212e-23	161.394	189.647	156.412	93.7938	81.3165	82.4232		ENSG00000172380	GNG12	protein_coding	4724	-0.755336	6.5183e-08	9.53371e-06	9.73746	9.6312	12.5808	6.26281	6.111	6.27155	6.5407
ENSG00000007923	DNAJC11	protein_coding	5083	-1.20875	1.66091e-25	2.51619e-23	11.0545	12.2464	9.11258	5.2343	4.58484	4.20389		ENSG00000182902	SLC25A18	protein_coding	4741	0.873521	6.58501e-08	9.60697e-06	2.1968	1.83657	1.42089	3.49701	3.19045	3.4763	3.27974
ENSG00000182197	EXT1	protein_coding	8325	0.687287	1.73083e-25	2.61531e-23	12.9533	13.7349	13.8349	22.904	22.3126	20.1087		ENSG00000104635	SLC39A14	protein_coding	6942	-0.708074	6.62745e-08	9.64453e-06	62.6884	64.0649	75.5178	40.1338	46.7799	38.7207	39.4046
ENSG00000162923	WDR26	protein_coding	10481	0.644638	1.79602e-25	2.70678e-23	11.2425	9.7442	10.7384	16.1393	16.8072	16.6481		ENSG00000108001	EBF3	protein_coding	4623	-1.07976	6.71623e-08	9.74916e-06	1.36538	1.08705	1.40268	0.55649	0.458862	0.6932	0.736206
ENSG00000275221	HIST1H2AK	protein_coding	393	-0.917814	1.81461e-25	2.72773e-23	260.519	304.804	264.219	161.284	134.296	143.291		ENSG00000172728	FUT10	protein_coding	5606	-0.887427	6.88578e-08	9.97023e-06	2.95565	3.40839	4.50336	1.98861	2.02362	1.79661	1.9761
ENSG00000021826	CPS1	protein_coding	10444	0.923455	1.885e-25	2.82623e-23	2.30577	2.73353	2.62129	4.77029	5.09284	4.7024		ENSG00000136261	BZW2	protein_coding	3662	-0.797657	7.45567e-08	1.07416e-05	19.8655	21.1206	28.109	12.6715	14.6709	12.8052	12.7565
ENSG00000067167	TRAM1	protein_coding	3878	0.802759	2.47229e-25	3.68777e-23	42.9997	37.8715	44.1754	67.1612	75.5426	75.4678		ENSG00000168214	RBPJ	protein_coding	9041	-0.818478	7.48603e-08	1.07585e-05	16.8433	17.4395	24.6927	11.5086	11.9459	10.8508	10.238
ENSG00000215021	PHB2	protein_coding	2499	-0.583492	2.73351e-25	4.06699e-23	155.153	169.302	165.101	106.258	106.257	114.089		ENSG00000198040	ZNF84.1	protein_coding	9515	0.693732	7.7208e-08	1.10683e-05	2.9894	3.16614	2.91793	4.89686	5.2392	4.90767	4.53784
ENSG00000168003	SLC3A2	protein_coding	5178	-0.606617	2.95417e-25	4.38408e-23	33.1986	36.0652	34.7135	22.9459	21.7888	23.5066		ENSG00000185305	ARL15	protein_coding	3791	-0.865811	8.02871e-08	1.14813e-05	3.65267	3.87055	5.16478	2.24951	2.42073	2.44974	2.09482
ENSG00000164236	ANKRD33B	protein_coding	9783	0.763355	3.61611e-25	5.35276e-23	6.09972	6.36294	6.9536	11.6517	10.1873	11.1384		ENSG00000166963	MAP1A	protein_coding	10652	-0.773098	8.18902e-08	1.16816e-05	5.47765	5.17954	4.14317	2.68354	2.68849	3.10675	3.10118
ENSG00000164199	ADGRV1	protein_coding	33822	-1.22488	3.97856e-25	5.87434e-23	0.79261	0.757076	0.719499	0.293064	0.336414	0.338583		ENSG00000182782	HCAR2	protein_coding	2051	1.01639	8.2372e-08	1.17214e-05	1.05792	1.3627	1.19714	2.64805	2.11354	2.35968	2.76571
ENSG00000136783	NIPSNAP3A	protein_coding	2585	1.23341	4.18797e-25	6.16787e-23	5.33171	4.95277	4.8674	10.4942	12.1442	12.9247		ENSG00000118596	SLC16A7	protein_coding	6424	-0.820828	8.43824e-08	1.1978e-05	17.6804	18.9465	26.353	12.348	11.7945	12.5936	10.752
ENSG00000136603	SKIL	protein_coding	7782	0.971561	4.47053e-25	6.56739e-23	3.97031	4.21699	4.38856	7.84338	9.16025	7.72182		ENSG00000150526	MIA2	protein_coding	2940	-1.36156	9.65875e-08	1.36434e-05	1.31503	1.18831	0.813733	0.48614	0.564681	0.400416	0.249689
ENSG00000004399	PLXND1	protein_coding	9738	0.716393	5.08418e-25	7.45005e-23	6.8589	7.46529	7.18451	11.7323	11.3887	12.2082		ENSG00000198558	HIST1H4L	protein_coding	364	-0.854521	9.8376e-08	1.38621e-05	90.8238	88.079	121.936	63.3478	47.5092	55.8786	54.4513
ENSG00000108179	PPIF	protein_coding	2674	-0.559223	6.16315e-25	9.00842e-23	90.0012	90.6403	91.8846	63.6011	57.4185	63.7969		ENSG00000256087	ZNF432	protein_coding	5985	0.799136	1.02593e-07	1.44212e-05	1.56222	1.45035	1.54632	2.69851	2.71223	2.91765	2.21892
ENSG00000139793	MBNL2	protein_coding	4908	0.777272	7.6563e-25	1.11629e-22	7.37529	7.19608	8.11343	12.8349	12.9601	13.1335		ENSG00000091039	OSBPL8	protein_coding	9198	-0.650198	1.03353e-07	1.44928e-05	15.8781	16.1396	18.1041	10.3488	10.8596	10.8291	10.5275
ENSG00000107554	DNMBP	protein_coding	8461	-0.379117	1.10644e-24	1.60915e-22	46.2727	46.9777	47.1619	36.4705	35.4342	36.0549		ENSG00000060566	CREB3L3	protein_coding	2678	0.865998	1.07407e-07	1.50247e-05	2.59274	2.35825	2.20985	3.55801	4.87331	4.49359	4.5603
ENSG00000174791	RIN1	protein_coding	5469	-0.96661	1.87347e-24	2.71789e-22	9.33271	10.225	9.75879	4.86486	4.56204	5.52618		ENSG00000161249	DMKN	protein_coding	7444	1.01726	1.11072e-07	1.54625e-05	1.04934	1.48378	0.837287	2.32321	2.04435	2.19644	2.66258
ENSG00000179134	SAMD4B	protein_coding	8057	-0.73119	2.09373e-24	3.02986e-22	9.66219	9.27854	9.26695	5.76269	5.54676	5.67062		ENSG00000112494	UNC93A	protein_coding	2699	0.895367	1.18576e-07	1.63496e-05	1.2132	1.24463	1.14298	2.1535	2.46041	2.18085	2.17587
ENSG00000138443	ABI2	protein_coding	23331	0.657661	2.21726e-24	3.20066e-22	2.66156	2.73745	2.76165	4.24843	4.10126	4.51361		ENSG00000139915	MDGA2.1	protein_coding	8223	-0.760026	1.19461e-07	1.64324e-05	2.20211	1.889	2.31984	1.19351	1.26744	1.3839	1.18488
ENSG00000136732	GYPC	protein_coding	3242	1.30923	2.24722e-24	3.23589e-22	3.92421	4.9023	4.52074	12.2295	9.30262	11.5435		ENSG00000112167	SAYSD1	protein_coding	2925	-0.715373	1.20071e-07	1.64771e-05	6.04239	6.24764	6.5002	4.18596	3.68925	3.8011	3.53638
ENSG00000204381	LAYN	protein_coding	3144	-0.961815	2.28438e-24	3.28127e-22	18.7393	15.7738	16.9315	8.96024	8.72053	8.71161		ENSG00000134333	LDHA	protein_coding	6210	0.643218	1.20863e-07	1.65464e-05	81.481	84.491	88.5761	135.192	139.624	124.642	130.568
ENSG00000185787	MORF4L1	protein_coding	6584	0.700048	2.55889e-24	3.66652e-22	18.4259	17.7468	19.7193	28.5841	30.7529	31.4867		ENSG00000064692	SNCAIP	protein_coding	7325	0.813361	1.23396e-07	1.68136e-05	1.57804	1.35012	1.23766	2.26339	2.77638	2.24998	2.4963
ENSG00000164687	FABP5	protein_coding	2077	-0.609618	2.60707e-24	3.72638e-22	62.4199	58.949	60.1129	39.0573	38.1493	41.5503		ENSG00000127328	RAB3IP	protein_coding	12612	-0.698251	1.25904e-07	1.71149e-05	3.26568	3.34115	3.62908	2.12295	2.32187	1.88239	2.06364
ENSG00000091879	ANGPT2	protein_coding	6775	-2.31487	2.73017e-24	3.89276e-22	1.2966	1.3467	1.24491	0.250255	0.283279	0.243956		ENSG00000152952	PLOD2	protein_coding	7646	0.781576	1.35277e-07	1.8346e-05	18.2756	19.8726	26.0442	36.3326	40.7176	34.2489	35.7153
ENSG00000116584	ARHGEF2	protein_coding	9135	-0.632763	2.74953e-24	3.91079e-22	16.2315	16.3994	17.2095	10.7935	10.1896	11.1402		ENSG00000166847	DCTN5	protein_coding	5159	-0.632471	1.38268e-07	1.87077e-05	14.774	14.8722	15.0224	9.798	9.2696	9.48249	9.86989
ENSG00000165410	CFL2	protein_coding	7179	0.565964	2.96312e-24	4.20431e-22	15.5696	14.1236	14.6567	21.9821	21.4634	22.1676		ENSG00000223496	EXOSC6	protein_coding	1700	-0.666201	1.38729e-07	1.87261e-05	28.3118	28.5181	31.886	18.9166	18.5819	19.3896	17.5474
ENSG00000172296	SPTLC3	protein_coding	8520	0.784132	2.97587e-24	4.21212e-22	6.48842	5.94167	6.75103	10.348	10.9412	11.7364		ENSG00000204856	FAM216A	protein_coding	2753	0.796462	1.39312e-07	1.8761e-05	4.58565	4.98825	3.77332	7.49324	7.10244	7.86336	8.72669
ENSG00000154556	SORBS2	protein_coding	16730	1.80264	3.18783e-24	4.50119e-22	0.271588	0.237496	0.173556	0.834135	0.811213	0.733889		ENSG00000171428	NAT1	protein_coding	3173	0.894852	1.41543e-07	1.90171e-05	1.2682	1.23656	1.42859	2.43239	2.369	2.10241	2.77624
ENSG00000137693	YAP1	protein_coding	6296	-0.563746	3.56738e-24	5.02491e-22	77.6764	73.0657	77.9176	53.4445	50.7325	50.5344		ENSG00000197142	ACSL5	protein_coding	4318	1.30071	1.45446e-07	1.94961e-05	0.447683	0.379647	0.349924	0.80543	0.73691	1.36316	1.03549
ENSG00000128849	CGNL1	protein_coding	8663	2.15197	3.58869e-24	5.04271e-22	0.262246	0.271795	0.27133	1.21945	1.02859	1.33552		ENSG00000163617	KIAA1407	protein_coding	5303	0.86418	1.56659e-07	2.08061e-05	0.81089	0.780427	0.676704	1.53625	1.40877	1.33195	1.25844
ENSG00000123933	MXD4	protein_coding	7058	0.97392	3.89116e-24	5.45456e-22	3.73382	3.94066	4.56448	7.76097	7.86627	8.447		ENSG00000117586	TNFSF4	protein_coding	3942	-0.758949	1.58753e-07	2.10358e-05	4.24332	3.49731	4.34408	2.33254	2.55028	2.23977	2.33623
ENSG00000139318	DUSP6	protein_coding	4632	-0.846856	3.9048e-24	5.46052e-22	21.1227	21.6673	22.7757	11.5442	11.3647	13.4828		ENSG00000205730	ITPRIPL2	protein_coding	7693	-0.759865	1.63299e-07	2.15887e-05	3.28715	3.78675	4.32918	2.21705	2.46973	2.21036	2.04724
ENSG00000078018	MAP2	protein_coding	11559	1.65274	4.23455e-24	5.90745e-22	0.576525	0.471054	0.944982	2.17764	1.99244	2.14483		ENSG00000100439	ABHD4	protein_coding	3117	-0.653998	1.64577e-07	2.17081e-05	14.2388	13.312	13.6135	8.75801	8.21115	8.93839	8.9922
ENSG00000166396	SERPINB7	protein_coding	2637	-0.81038	4.49023e-24	6.24916e-22	55.4247	47.2117	57.4144	30.4662	28.5402	32.1893		ENSG00000136802	LRRC8A	protein_coding	5230	-0.800571	1.66953e-07	2.19713e-05	15.9086	15.4564	11.797	8.499	6.7983	8.91608	8.89374
ENSG00000178104	PDE4DIP	protein_coding	27623	-0.542797	5.0094e-24	6.95505e-22	5.54327	5.20491	5.31081	3.79134	3.56824	3.65844		ENSG00000161031	PGLYRP2	protein_coding	3188	2.43194	1.77802e-07	2.33458e-05	0.0247496	0.0505785	0.0592446	0.239105	0.245911	0.205148	0.293064
ENSG00000103485	QPRT	protein_coding	3642	1.31128	5.2014e-24	7.20443e-22	2.20405	2.94966	2.84733	6.87559	7.07642	6.02929		ENSG00000157502	MUM1L1	protein_coding	4343	1.73682	1.80078e-07	2.35911e-05	0.127173	0.0866306	0.144963	0.438791	0.477827	0.30118	0.27659
ENSG00000065923	SLC9A7	protein_coding	10033	0.57101	5.3016e-24	7.32578e-22	11.2614	11.118	12.3617	17.042	16.9292	17.6621		ENSG00000151689	INPP1	protein_coding	3856	-0.661947	1.90139e-07	2.4844e-05	10.139	9.90354	8.99622	6.35059	5.96776	6.17377	6.00545
ENSG00000134287	ARF3	protein_coding	5002	-0.61281	5.52677e-24	7.61883e-22	35.8807	33.4802	37.9251	23.4143	23.6517	23.13		ENSG00000143294	PRCC	protein_coding	4106	-0.713459	1.90502e-07	2.4844e-05	23.0595	21.8802	17.8629	12.4036	11.7704	13.8098	13.165
ENSG00000273983	HIST1H3G	protein_coding	2411	-0.898369	5.93571e-24	8.16322e-22	67.4044	81.0569	77.3053	42.9508	35.9917	42.1109		ENSG00000140876	NUDT7	protein_coding	1502	-1.69841	1.91565e-07	2.49263e-05	0.919295	1.03775	0.754481	0.317189	0.245622	0.261257	0.311015
ENSG00000059804	SLC2A3	protein_coding	6159	0.887381	6.00946e-24	8.24515e-22	4.8936	5.20878	4.73684	8.38559	9.72673	9.33494		ENSG00000168274	HIST1H2AE	protein_coding	547	-1.031	1.92016e-07	2.49289e-05	373.449	367.541	703.579	232.46	222.232	231.475	255.96
ENSG00000134853	PDGFRA	protein_coding	9732	0.968738	6.02729e-24	8.25015e-22	2.66121	2.66134	2.94093	5.17289	5.9162	5.13134		ENSG00000111816	FRK	protein_coding	13318	-1.04712	1.96454e-07	2.54479e-05	15.0511	16.0562	29.0725	8.94669	11.4302	9.12416	9.30521
ENSG00000211448	DIO2	protein_coding	7494	3.40309	7.26337e-24	9.91876e-22	0.0808411	0.0785481	0.0553508	0.835364	0.731715	0.756172		ENSG00000090539	CHRD	protein_coding	6620	1.14725	1.97727e-07	2.55554e-05	0.887943	0.962108	0.465998	1.69121	1.99231	1.85732	1.42139
ENSG00000205809	KLRC2	protein_coding	1499	1.77622	8.06542e-24	1.09882e-21	2.82906	3.04333	4.15076	9.13558	12.0717	13.31		ENSG00000072657	TRHDE	protein_coding	6835	0.823713	1.98171e-07	2.55557e-05	0.808065	0.79423	0.64477	1.40102	1.35614	1.40658	1.19117
ENSG00000050405	LIMA1	protein_coding	6317	0.734097	9.32e-24	1.26678e-21	8.51144	7.94388	8.29555	13.4819	13.7369	13.9419		ENSG00000100664	EIF5	protein_coding	8505	-0.687948	2.02584e-07	2.60665e-05	24.8348	25.7144	31.2084	16.6424	18.5005	16.2715	16.211
ENSG00000063438	AHRR	protein_coding	7678	1.04032	9.99026e-24	1.35472e-21	2.01205	2.16581	2.55715	4.80714	4.42791	4.65894		ENSG00000197930	ERO1L	protein_coding	7548	-0.726634	2.12353e-07	2.72628e-05	9.66411	10.2042	12.8617	6.70317	6.89168	5.96999	6.76368
ENSG00000140365	COMMD4	protein_coding	6779	-0.743343	1.31096e-23	1.77357e-21	9.76341	10.2897	9.58625	6.13724	5.74312	5.81666		ENSG00000196814	MVB12B	protein_coding	8070	-0.681369	2.14932e-07	2.75327e-05	2.85493	3.17693	3.19077	1.88914	1.91434	2.00985	1.85237
ENSG00000137955	RABGGTB	protein_coding	5913	-0.847227	2.02043e-23	2.72706e-21	40.2909	32.2044	40.0559	20.5127	21.9088	20.1654		ENSG00000110651	CD81	protein_coding	7394	-0.659087	2.20198e-07	2.81449e-05	7.48041	7.25825	6.77765	4.59407	4.14753	4.72333	4.72939
ENSG00000171314	PGAM1	protein_coding	2568	-0.579309	2.34802e-23	3.16189e-21	198.461	211.628	221.129	142.712	132.656	147.02		ENSG00000113140	SPARC	protein_coding	4831	0.92112	2.20829e-07	2.81633e-05	1.05344	1.06806	0.67766	1.76524	1.65142	1.82761	1.9892
ENSG00000069275	NUCKS1	protein_coding	6546	0.610874	2.72929e-23	3.66684e-21	67.5373	62.7441	72.3227	101.651	104.501	103.323		ENSG00000103494	RPGRIP1L	protein_coding	12857	0.727401	2.25199e-07	2.86573e-05	0.788588	0.894618	0.847134	1.31546	1.42755	1.51079	1.34435
ENSG00000149212	SESN3	protein_coding	10573	0.937613	2.80985e-23	3.76636e-21	4.03958	3.32651	4.48552	7.40119	7.96096	7.38068		ENSG00000146858	ZC3HAV1L	protein_coding	1753	-0.764628	2.25817e-07	2.86729e-05	22.9549	24.5898	31.5325	15.8987	16.6521	15.3337	13.9713
ENSG00000049192	ADAMTS6	protein_coding	8567	-0.718293	2.82424e-23	3.77695e-21	14.3023	15.5113	16.5106	9.13421	10.1131	8.95731		ENSG00000100034	PPM1F	protein_coding	7318	-0.691592	2.46125e-07	3.11146e-05	12.3021	11.0757	9.58381	7.27842	6.35208	6.79215	6.81211
ENSG00000029534	ANK1	protein_coding	10799	3.13067	3.15749e-23	4.21294e-21	0.0701249	0.0681359	0.0896254	0.736707	0.469692	0.819918		ENSG00000184260	HIST2H2AC	protein_coding	437	-0.770963	2.49489e-07	3.1471e-05	561.792	562.51	789.198	385.604	328.93	385.224	394.912
ENSG00000150687	PRSS23	protein_coding	11725	0.524652	3.79564e-23	5.0528e-21	37.6024	39.5355	41.8868	55.7947	56.074	59.376		ENSG00000240065	PSMB9.6	protein_coding	3072	3.1368	2.54333e-07	3.20122e-05	0.0385263	0.00874807	0.0614817	0.310168	0.105081	0.383211	0.347578
ENSG00000108582	CPD	protein_coding	12532	0.654857	3.97919e-23	5.28505e-21	8.08521	7.56232	8.78232	12.7903	12.6563	13.0379		ENSG00000166881	TMEM194A	protein_coding	5708	-0.915844	2.57837e-07	3.23826e-05	9.47568	10.2449	15.7614	6.27656	7.08539	5.49976	6.14972
ENSG00000134516	DOCK2	protein_coding	12890	0.812785	5.1311e-23	6.79947e-21	2.73772	2.77423	2.62803	5.04889	4.44548	4.79007		ENSG00000136100	VPS36	protein_coding	5614	-0.653145	2.64486e-07	3.31457e-05	10.4846	11.0579	9.82375	7.17936	6.53044	6.65197	6.2408
ENSG00000151135	TMEM263	protein_coding	4768	0.728846	5.27546e-23	6.97487e-21	16.5814	14.074	17.0803	25.849	26.5088	26.7907		ENSG00000108830	RND2	protein_coding	4360	0.841361	2.6509e-07	3.31495e-05	2.89548	2.93396	3.98537	5.8678	5.06637	5.91012	6.47451
ENSG00000100296	THOC5	protein_coding	7878	-0.597634	5.40432e-23	7.12905e-21	13.4961	14.4022	13.9355	9.3702	8.89202	9.36606		ENSG00000135454	B4GALNT1	protein_coding	8003	-0.677063	2.68483e-07	3.35012e-05	2.20349	2.20285	2.29708	1.36919	1.40024	1.3484	1.46762
ENSG00000178904	DPY19L3	protein_coding	10781	0.808801	5.42242e-23	7.13675e-21	3.61044	3.18043	3.75773	5.91559	6.58667	6.01182		ENSG00000109436	TBC1D9	protein_coding	5603	0.62865	2.73194e-07	3.39425e-05	16.5253	16.5763	17.8208	26.7586	25.5475	25.8313	26.7988
ENSG00000198911	SREBF2	protein_coding	7557	0.577937	5.7328e-23	7.52822e-21	14.0092	15.2281	15.2593	22.1942	21.7503	22.496		ENSG00000117308	GALE	protein_coding	3955	-0.730723	2.75767e-07	3.41153e-05	10.7929	10.7564	8.26164	6.02298	5.64348	6.10192	6.26009
ENSG00000183856	IQGAP3	protein_coding	6742	-0.950943	5.93476e-23	7.77587e-21	8.40173	8.9492	7.52651	4.56532	3.74132	4.51777		ENSG00000147400	CETN2	protein_coding	1928	0.698705	2.95334e-07	3.6458e-05	12.9116	12.7819	10.6453	19.2	18.9198	19.4033	21.4258
ENSG00000162980	ARL5A	protein_coding	6716	0.763338	6.15256e-23	8.04313e-21	11.3659	10.189	11.982	17.8465	20.3099	18.8266		ENSG00000101210	EEF1A2	protein_coding	1843	1.62824	2.98404e-07	3.67584e-05	0.214058	0.277052	0.409922	0.801353	0.800705	0.780699	1.23114
ENSG00000104081	BMF	protein_coding	5447	2.17429	6.54621e-23	8.53855e-21	0.41708	0.378233	0.355375	1.81972	1.56038	1.8206		ENSG00000167772	ANGPTL4	protein_coding	2482	1.30007	3.2452e-07	3.98904e-05	0.572213	0.595517	0.532676	1.9003	1.2077	1.52831	0.967952
ENSG00000137193	PIM1	protein_coding	2977	0.8379	6.62464e-23	8.62152e-21	13.5837	12.7535	14.6766	23.482	25.4188	24.5077		ENSG00000141349	G6PC3	protein_coding	4548	0.642467	3.27135e-07	4.01265e-05	7.14766	6.78942	6.99063	11.46	10.3831	10.7852	10.9171
ENSG00000147475	ERLIN2	protein_coding	9464	0.631904	6.6725e-23	8.66442e-21	14.179	13.2015	14.4928	22.3111	21.0323	21.5557		ENSG00000117601	SERPINC1	protein_coding	1763	1.00703	3.33775e-07	4.08542e-05	5.99707	4.78642	2.99966	9.64725	9.05048	8.6806	9.95535
ENSG00000113356	POLR3G	protein_coding	4019	-0.791608	7.07936e-23	9.17226e-21	15.1117	13.6578	15.5502	8.40485	8.62974	8.57744		ENSG00000203813	HIST1H3H	protein_coding	473	-0.861297	3.35872e-07	4.1024e-05	679.006	667.818	1098.09	478.13	418.258	441.493	455.857
ENSG00000072110	ACTN1	protein_coding	10626	-0.460884	7.26051e-23	9.38606e-21	32.412	33.8609	32.5823	23.983	22.951	24.8425		ENSG00000119927	GPAM	protein_coding	9810	0.623901	3.37403e-07	4.1124e-05	14.1235	14.752	15.8195	23.3012	22.6159	22.9671	22.9253
ENSG00000117399	CDC20	protein_coding	2038	-0.613438	7.62991e-23	9.84174e-21	109.542	110.189	110.857	75.7698	66.8617	73.3369		ENSG00000139132	FGD4	protein_coding	10629	-0.844879	3.43565e-07	4.17869e-05	2.80599	3.26666	4.43052	1.93633	1.8179	2.13513	1.88985
ENSG00000102287	GABRE	protein_coding	9612	1.26365	7.83316e-23	1.00816e-20	1.00844	0.949221	0.949395	2.32023	2.41028	2.25994		ENSG00000197459	HIST1H2BH	protein_coding	425	-1.12928	3.50568e-07	4.25491e-05	126.336	133.612	271.383	81.4954	82.4655	73.5572	85.7348
ENSG00000275379	HIST1H3I	protein_coding	411	-1.20152	8.52736e-23	1.09508e-20	205.995	242.402	209.586	111.064	82.0519	92.7798		ENSG00000122970	IFT81	protein_coding	7005	0.747105	3.52553e-07	4.2611e-05	2.02182	1.78009	1.47395	3.03329	2.88346	3.00631	2.9533
ENSG00000041353	RAB27B	protein_coding	7432	1.17799	8.87913e-23	1.13774e-20	1.46728	1.32666	1.86042	3.50972	3.63376	3.44704		ENSG00000149932	TMEM219	protein_coding	2428	-0.798157	3.52003e-07	4.2611e-05	3.67212	3.69684	3.70794	2.49197	1.91832	1.96635	2.0889
ENSG00000132386	SERPINF1	protein_coding	3069	1.77818	9.03188e-23	1.15477e-20	1.23376	1.10286	1.21642	3.69718	4.55616	4.00064		ENSG00000170458	CD14	protein_coding	1886	1.27157	3.69347e-07	4.45475e-05	0.83671	1.05444	0.367195	2.32399	1.76051	1.83789	1.76922
ENSG00000108448	TRIM16L	protein_coding	4329	1.22582	9.58836e-23	1.22055e-20	2.97384	2.34558	3.2259	6.65814	6.04841	7.28143		ENSG00000166900	STX3	protein_coding	7624	-0.637779	3.70118e-07	4.45476e-05	5.82139	5.99943	5.29323	3.63062	3.66554	3.68869	3.70263
ENSG00000151490	PTPRO	protein_coding	7519	1.52378	9.92782e-23	1.26101e-20	0.946724	0.861156	0.606835	2.51511	2.18785	2.21387		ENSG00000251369	ZNF550	protein_coding	5083	0.690762	3.75214e-07	4.5067e-05	2.45258	2.59594	2.32854	4.04903	4.18243	3.71847	3.96497
ENSG00000243137	PSG4	protein_coding	6274	0.763496	1.07824e-22	1.36656e-20	7.45933	9.12419	8.30832	13.8653	14.0714	14.3385		ENSG00000155090	KLF10	protein_coding	4003	0.678522	3.79729e-07	4.55147e-05	3.18327	3.22918	3.00395	5.07004	5.14956	5.11382	4.80131
ENSG00000141526	SLC16A3	protein_coding	8995	1.71563	1.29955e-22	1.64347e-20	0.488295	0.523526	0.722459	2.1894	1.56975	1.96872		ENSG00000164761	TNFRSF11B	protein_coding	2827	-0.678379	3.8545e-07	4.61048e-05	5.70761	6.13151	5.94608	3.84235	3.86608	3.56272	3.51734
ENSG00000072786	STK10	protein_coding	9083	-0.842319	2.0797e-22	2.62439e-20	6.86995	7.63099	6.85015	4.00611	4.05993	3.84729		ENSG00000158246	FAM46B	protein_coding	2368	-1.04438	4.0494e-07	4.82362e-05	2.68226	2.33786	2.20669	1.04619	0.915301	1.62951	1.15546
ENSG00000150593	PDCD4	protein_coding	4547	0.727571	2.09505e-22	2.63804e-20	8.42716	8.77069	8.60554	14.0833	13.8383	14.7734		ENSG00000116396	KCNC4	protein_coding	9343	0.770393	4.21239e-07	5.00745e-05	0.928952	0.814017	0.909689	1.58075	1.31787	1.68701	1.4357
ENSG00000122694	GLIPR2	protein_coding	3055	1.57772	2.30219e-22	2.8926e-20	1.83433	1.49328	1.81036	5.80599	4.57704	4.98507		ENSG00000165626	BEND7	protein_coding	9815	-0.822057	4.26041e-07	5.05415e-05	1.7565	1.73045	2.37974	1.06302	1.09005	0.986183	1.26467
ENSG00000125347	IRF1	protein_coding	7799	0.828909	3.06628e-22	3.84435e-20	4.486	4.77387	4.00669	7.37476	7.92744	8.21966		ENSG00000180525	PRR26	protein_coding	4833	-1.23825	4.27744e-07	5.06394e-05	0.702002	0.561614	0.455929	0.266155	0.276713	0.162387	0.262355
ENSG00000151465	CDC123	protein_coding	2404	-0.573717	3.31727e-22	4.15008e-20	46.4952	46.7679	47.1049	33.2021	30.1659	30.9385		ENSG00000177971	IMP3	protein_coding	2510	-0.622224	4.39408e-07	5.1914e-05	23.8906	24.3473	25.0575	15.0518	15.9292	15.6338	16.8831
ENSG00000075223	SEMA3C	protein_coding	6268	0.696933	3.76702e-22	4.70264e-20	6.95904	6.47992	6.6839	11.0904	11.0011	10.5476		ENSG00000102870	ZNF629	protein_coding	6079	-0.755928	4.50931e-07	5.31666e-05	4.19235	3.89031	3.20016	2.23357	2.04065	2.16247	2.51395
ENSG00000116191	RALGPS2	protein_coding	9178	1.07004	4.01816e-22	5.0054e-20	3.94399	3.09456	3.44988	7.47457	7.61759	6.9332		ENSG00000118515	SGK1	protein_coding	9992	0.988188	4.52464e-07	5.32387e-05	5.29855	5.9493	9.64017	13.0595	16.4949	12.6326	12.9569
ENSG00000115884	SDC1	protein_coding	3595	-0.641301	4.0644e-22	5.05219e-20	53.9258	62.2615	59.6142	38.2738	35.9591	38.4548		ENSG00000137486	ARRB1	protein_coding	5976	-0.744111	4.61147e-07	5.41501e-05	5.86218	5.58527	4.28775	2.95768	3.29507	3.23942	3.07097
ENSG00000152256	PDK1	protein_coding	14883	0.702938	4.79478e-22	5.93471e-20	3.7144	3.50027	4.06912	5.94138	6.23582	6.21104		ENSG00000010932	FMO1	protein_coding	3574	2.20941	4.64337e-07	5.44141e-05	0.0993447	0.022558	0.052846	0.266602	0.258062	0.292787	0.205396
ENSG00000105968	H2AFV	protein_coding	4749	-0.523779	4.88599e-22	6.03477e-20	35.4003	34.9539	35.4328	24.6891	24.1612	24.7102		ENSG00000047457	CP	protein_coding	7296	0.656575	4.9098e-07	5.74198e-05	9.00298	9.87519	9.06046	14.7836	16.2188	13.2577	14.4702
ENSG00000196693	ZNF33B	protein_coding	8307	0.905887	5.16449e-22	6.36524e-20	3.08126	2.76357	3.0626	5.96606	5.1653	5.55681		ENSG00000198431	TXNRD1	protein_coding	6686	-0.589044	4.96135e-07	5.79055e-05	105.714	105.704	97.2513	69.895	66.8145	69.3923	67.5135
ENSG00000113083	LOX	protein_coding	5547	0.49323	5.31915e-22	6.542e-20	105.53	99.6983	108.13	139.897	148.801	152.387		ENSG00000179134	SAMD4B	protein_coding	8051	-0.628946	5.04395e-07	5.87509e-05	12.8089	13.5121	13.3015	7.95311	8.02484	9.09006	9.11793
ENSG00000123572	NRK	protein_coding	9573	0.930369	5.61268e-22	6.88844e-20	2.19914	2.25974	2.77313	4.52312	4.65405	4.64929		ENSG00000158966	CACHD1	protein_coding	6392	0.706491	5.07264e-07	5.89662e-05	2.37619	2.2367	2.22596	3.34655	4.02574	3.51972	3.99867
ENSG00000130204	TOMM40	protein_coding	3610	-0.534595	5.70469e-22	6.98662e-20	50.1776	53.8499	53.4298	36.5974	36.759	35.4172		ENSG00000156587	UBE2L6	protein_coding	2197	0.972148	5.12366e-07	5.94396e-05	7.25451	6.98456	4.18378	12.3604	9.99136	13.2767	12.9703
ENSG00000188549	C15orf52	protein_coding	7510	-0.933333	5.73302e-22	7.00656e-20	23.999	27.2569	21.1542	13.7194	11.792	12.3874		ENSG00000143479	DYRK3	protein_coding	4218	1.02805	5.28665e-07	6.08418e-05	0.486355	0.554301	0.761218	1.19726	1.07144	1.39548	1.13915
ENSG00000090889	KIF4A	protein_coding	4533	-0.467961	5.81817e-22	7.09573e-20	47.1775	48.3391	48.1629	33.749	34.2641	35.8105		ENSG00000162909	CAPN2	protein_coding	8792	-1.00776	5.27869e-07	6.08418e-05	1.4314	1.38772	0.902253	0.666508	0.477311	0.69924	0.652776
ENSG00000172986	GXYLT2	protein_coding	3667	0.916787	6.27015e-22	7.61503e-20	5.74103	5.4578	6.37224	11.3812	10.8787	10.9783		ENSG00000138061	CYP1B1	protein_coding	6011	1.12573	5.33169e-07	6.12381e-05	0.308467	0.317428	0.565578	0.824279	0.866921	0.750738	0.888171
ENSG00000169126	ARMC4	protein_coding	4773	-0.881845	6.53201e-22	7.91653e-20	12.5658	11.9627	11.6163	6.31203	7.46754	5.88679		ENSG00000196159	FAT4	protein_coding	16439	-0.671311	5.37596e-07	6.15588e-05	1.85027	1.82931	2.15998	1.28386	1.23431	1.22933	1.1245
ENSG00000135535	CD164	protein_coding	6842	0.665131	6.64962e-22	8.04231e-20	33.7798	31.8753	37.0623	52.0579	57.764	53.1448		ENSG00000214530	STARD10	protein_coding	3710	-0.655469	5.41047e-07	6.17731e-05	24.383	22.3757	20.3635	14.6392	12.716	14.7021	14.822
ENSG00000123136	DDX39A	protein_coding	3840	-0.691331	7.40013e-22	8.93144e-20	23.6255	26.1362	23.6205	15.7253	14.5655	15.1261		ENSG00000158125	XDH	protein_coding	6037	0.990129	5.60487e-07	6.37422e-05	0.280999	0.360576	0.302428	0.686572	0.557634	0.660838	0.641151
ENSG00000140575	IQGAP1	protein_coding	11535	0.406115	7.46488e-22	8.99093e-20	30.3174	30.1081	31.513	40.2288	40.5972	41.0207		ENSG00000134240	HMGCS2	protein_coding	2571	0.928891	5.73011e-07	6.50385e-05	1.62652	1.91286	1.19988	3.18724	2.56497	3.10344	3.47821
ENSG00000187325	TAF9B	protein_coding	2791	0.735673	9.23478e-22	1.10997e-19	18.5589	16.398	20.3114	29.9067	30.6984	31.513		ENSG00000197557	TTC30A	protein_coding	5975	0.763524	5.87359e-07	6.65363e-05	1.63086	1.74962	2.20219	2.99007	3.31106	3.0101	3.22785
ENSG00000167553	TUBA1C	protein_coding	4631	-0.571365	1.00725e-21	1.20816e-19	160.613	174.679	171.945	111.13	110.179	119.995		ENSG00000025772	TOMM34	protein_coding	2062	-0.752244	5.92111e-07	6.69433e-05	26.9957	25.3101	19.6322	14.4866	12.3452	15.4147	14.8552
ENSG00000100591	AHSA1	protein_coding	2948	-0.643804	1.02901e-21	1.23172e-19	49.6804	53.0634	57.0325	35.2155	32.4116	34.6403		ENSG00000163959	SLC51A	protein_coding	5293	0.990343	6.26656e-07	7.00739e-05	0.409938	0.426492	0.32115	0.675067	0.897394	0.741371	0.81953
ENSG00000152332	UHMK1	protein_coding	9246	-0.646346	1.04968e-21	1.25388e-19	33.7606	30.2883	33.7965	19.9172	21.7951	20.8126		ENSG00000183943	PRKX	protein_coding	6452	-0.872711	6.27079e-07	7.00739e-05	2.39078	2.37418	3.58111	1.62449	1.50812	1.57117	1.32394
ENSG00000043143	JADE2	protein_coding	9877	-0.620627	1.06218e-21	1.26622e-19	10.3659	10.8467	11.521	6.80034	7.23116	7.26727		ENSG00000255529	POLR2M	protein_coding	8755	-0.791926	6.29434e-07	7.02013e-05	4.46554	4.34958	6.4719	2.96026	3.06033	2.9283	2.78221
ENSG00000108106	UBE2S	protein_coding	2788	-0.807245	1.47244e-21	1.74811e-19	66.8187	75.1106	78.0104	43.6921	38.2545	43.6998		ENSG00000244122	UGT1A7	protein_coding	4167	1.71142	6.43512e-07	7.14954e-05	0.236686	0.0838404	0.135977	0.320127	0.608677	0.502242	0.528498
ENSG00000111186	WNT5B	protein_coding	4305	0.958169	1.57632e-21	1.86763e-19	4.1514	4.44385	4.17529	8.3615	7.92906	8.50122		ENSG00000108176	DNAJC12	protein_coding	2117	2.4008	6.53176e-07	7.22911e-05	0.0186353	0.063472	0.118956	0.36007	0.261402	0.401614	0.315234
ENSG00000124635	HIST1H2BJ	protein_coding	950	-0.882109	1.64878e-21	1.94952e-19	275.331	293.7	261.833	161.585	137.808	151.238		ENSG00000116857	TMEM9	protein_coding	3915	0.660493	6.58177e-07	7.27053e-05	22.2295	21.9523	17.7695	33.9881	31.4034	32.1911	33.1373
ENSG00000066056	TIE1	protein_coding	6694	-0.730894	1.69355e-21	1.99839e-19	20.8834	25.6332	23.7329	14.0475	13.9053	14.3736		ENSG00000048342	CC2D2A	protein_coding	7570	0.677845	6.59692e-07	7.27336e-05	4.11186	4.40209	3.51795	6.94802	6.43913	6.09951	6.24152
ENSG00000166851	PLK1	protein_coding	4760	-0.635087	1.8462e-21	2.17411e-19	19.3138	19.6007	18.0095	12.4119	11.9231	12.277		ENSG00000115419	GLS	protein_coding	9827	-0.770608	6.68133e-07	7.33376e-05	15.1669	15.6727	22.3076	9.87062	11.6943	10.2291	9.70431
ENSG00000013297	CLDN11	protein_coding	6032	0.669053	2.25172e-21	2.64629e-19	11.776	12.3446	11.1172	18.7675	17.8176	19.3761		ENSG00000169550	MUC15	protein_coding	3445	0.683395	6.76253e-07	7.39946e-05	6.68776	7.27823	7.74858	11.7687	12.8642	11.2767	10.48
ENSG00000134202	GSTM3	protein_coding	4750	0.662642	2.6818e-21	3.14539e-19	17.7283	19.58	19.0371	29.2693	28.9469	30.9683		ENSG00000180616	SSTR2	protein_coding	2265	0.716622	7.03137e-07	7.65015e-05	5.90457	5.4816	6.47639	10.0542	8.55124	10.0484	10.3712
ENSG00000151151	IPMK	protein_coding	6133	0.858283	2.7774e-21	3.25096e-19	5.30947	5.08689	4.80201	8.46367	9.09739	9.93275		ENSG00000113739	STC2	protein_coding	6128	0.726422	7.09032e-07	7.69979e-05	5.43995	5.90282	4.19167	8.70737	8.11237	8.51668	9.07151
ENSG00000185885	IFITM1	protein_coding	1080	3.50152	2.78431e-21	3.25249e-19	0.280474	0.408777	0.512098	5.07194	3.80796	5.24699		ENSG00000110245	APOC3	protein_coding	866	0.722796	7.23718e-07	7.84453e-05	23.2788	26.1603	20.8646	36.9141	35.7316	38.0626	44.7725
ENSG00000112297	AIM1	protein_coding	10374	1.03326	2.86544e-21	3.34056e-19	1.56215	1.6597	1.65269	3.583	2.99968	3.39127		ENSG00000196526	AFAP1	protein_coding	9315	-0.704457	7.35388e-07	7.94123e-05	2.14301	2.01375	2.44665	1.42695	1.29213	1.22167	1.44001
ENSG00000142197	DOPEY2	protein_coding	9030	0.668274	3.33584e-21	3.88118e-19	8.01726	7.83875	8.91152	12.5944	13.7846	13.0347		ENSG00000165272	AQP3	protein_coding	2928	1.0824	7.38139e-07	7.95607e-05	3.0181	2.97377	1.63414	4.83251	4.42571	6.58927	5.99429
ENSG00000156535	CD109	protein_coding	9563	0.650471	3.80283e-21	4.41568e-19	14.2856	13.0186	15.6441	22.0392	22.4201	22.9868		ENSG00000080910	CFHR2	protein_coding	1222	3.49866	7.39711e-07	7.95816e-05	0.0645678	0.0219919	0.206079	1.24757	1.16987	0.16056	1.14684
ENSG00000168297	PXK	protein_coding	5354	1.05487	3.84017e-21	4.45016e-19	3.93208	3.54569	4.28693	7.81943	7.78378	8.84217		ENSG00000135678	CPM	protein_coding	7535	0.663323	7.42823e-07	7.97679e-05	2.03145	2.13281	2.29771	3.23091	3.62315	3.41111	3.34782
ENSG00000069020	MAST4	protein_coding	14675	-1.18941	3.92081e-21	4.53458e-19	2.30151	2.42676	2.55333	1.18201	0.831395	1.16649		ENSG00000134538	SLCO1B1	protein_coding	2229	1.06449	7.46642e-07	8.00091e-05	0.81415	0.928355	0.903827	1.75264	2.37923	1.58442	1.61673
ENSG00000170558	CDH2	protein_coding	4950	0.656977	3.96001e-21	4.57083e-19	26.5583	26.9644	22.7371	41.1552	40.0736	38.947		ENSG00000168502	SOGA2	protein_coding	12665	-0.659688	7.47839e-07	8.00091e-05	3.0402	3.11709	2.56005	1.84323	1.80967	1.93131	1.79154
ENSG00000113658	SMAD5	protein_coding	8779	0.644931	4.4795e-21	5.16021e-19	17.6661	16.5113	18.2066	24.9582	28.5916	28.3746		ENSG00000105699	LSR	protein_coding	2916	-0.723233	7.61945e-07	8.13676e-05	5.80399	5.87985	7.40546	4.05184	3.85878	3.90255	3.50152
ENSG00000101361	NOP56	protein_coding	5398	-0.536808	4.59979e-21	5.2883e-19	48.4557	50.271	52.2789	36.459	32.3035	35.2991		ENSG00000198055	GRK6	protein_coding	4355	-0.61658	7.984e-07	8.51033e-05	10.6531	10.5707	10.77	6.71689	6.74527	7.53879	6.83439
ENSG00000147251	DOCK11	protein_coding	6721	0.887701	4.62752e-21	5.3097e-19	6.6252	5.12355	6.58313	10.634	11.3406	11.9445		ENSG00000174628	IQCK	protein_coding	4111	0.901923	8.25163e-07	8.76326e-05	0.594978	0.712545	0.704459	1.17047	1.18907	1.4318	1.24996
ENSG00000076201	PTPN23	protein_coding	5981	-0.98548	5.18631e-21	5.93914e-19	7.09039	7.08611	6.40358	3.35811	3.50682	3.51349		ENSG00000138760	SCARB2	protein_coding	5685	0.615244	8.30899e-07	8.79391e-05	29.4442	31.1522	35.3823	48.1697	48.9628	49.2494	49.5729
ENSG00000182871	COL18A1	protein_coding	8525	0.75223	6.01458e-21	6.87411e-19	8.08356	8.28583	8.223	14.136	12.5911	14.6654		ENSG00000261609	GAN	protein_coding	15406	-0.663066	8.31093e-07	8.79391e-05	5.77961	6.17165	7.5887	4.05725	4.31342	3.97349	4.08917
ENSG00000097033	SH3GLB1	protein_coding	6881	0.627484	6.02941e-21	6.87755e-19	13.8447	12.2544	13.6438	19.6551	20.7393	21.0002		ENSG00000196787	HIST1H2AG	protein_coding	2239	-0.834606	8.48814e-07	8.96499e-05	109.137	103.595	174.419	73.1117	68.9159	73.8138	73.471
ENSG00000011028	MRC2	protein_coding	6860	1.15232	6.60198e-21	7.51592e-19	2.29612	2.23099	3.32565	6.00774	5.83518	5.69635		ENSG00000196372	ASB13	protein_coding	3003	-0.721813	8.52976e-07	8.99251e-05	3.4288	3.3917	3.31244	2.18933	2.10384	1.82941	2.04449
ENSG00000111674	ENO2	protein_coding	4281	-1.14597	6.63009e-21	7.53318e-19	6.22663	5.84377	5.87818	3.25977	2.14548	2.67497		ENSG00000007923	DNAJC11	protein_coding	5147	-0.606836	8.56663e-07	9.01494e-05	11.5049	11.7532	11.0209	7.19208	7.75014	7.25551	7.83134
ENSG00000134247	PTGFRN	protein_coding	6352	0.534682	6.7082e-21	7.60707e-19	16.333	16.8659	16.3691	24.0639	22.8334	24.8493		ENSG00000137501	SYTL2	protein_coding	11248	0.869414	8.62437e-07	9.0592e-05	0.494539	0.406169	0.632483	0.902178	0.906076	1.00009	0.860292
ENSG00000104549	SQLE	protein_coding	4305	0.60352	7.01004e-21	7.9339e-19	21.4958	20.4417	22.8999	31.2042	33.6587	33.7032		ENSG00000143486	EIF2D	protein_coding	2882	-0.628095	8.66573e-07	9.08612e-05	21.1765	20.0483	18.2406	13.3734	12.0169	13.2754	12.6894
ENSG00000128298	BAIAP2L2	protein_coding	2146	-1.46893	7.82745e-21	8.84183e-19	6.84586	6.78883	7.66715	2.49174	2.36356	2.80565		ENSG00000166189	HPS6	protein_coding	2646	-0.670452	8.71299e-07	9.11912e-05	8.37922	7.85096	7.23318	4.95143	4.58367	5.11643	5.06943
ENSG00000134996	OSTF1	protein_coding	1319	-1.35684	8.00965e-21	9.0301e-19	15.0422	18.4089	19.0785	6.42713	5.71628	8.23448		ENSG00000196646	ZNF136	protein_coding	4793	0.912031	8.87111e-07	9.25497e-05	0.740785	1.03728	1.22158	1.70966	2.05899	1.77387	1.90751
ENSG00000169756	LIMS1	protein_coding	7771	0.647594	8.36597e-21	9.41357e-19	12.9413	11.4569	12.8996	18.411	19.352	20.646		ENSG00000049089	COL9A2	protein_coding	4151	0.80516	8.87483e-07	9.25497e-05	3.46894	2.99752	2.16885	5.11882	4.98817	5.15206	5.01597
ENSG00000160209	PDXK	protein_coding	11912	-0.513836	8.43243e-21	9.44602e-19	12.2568	12.8851	12.4895	9.0108	8.50463	8.83051		ENSG00000187634	SAMD11	protein_coding	3205	0.717039	8.97372e-07	9.34124e-05	7.34858	6.91766	6.65913	10.9256	9.72672	13.0803	12.2434
ENSG00000108861	DUSP3	protein_coding	5012	-0.70462	8.44292e-21	9.44602e-19	12.8429	12.1557	12.828	7.41621	7.71318	8.05579		ENSG00000167165	UGT1A6	protein_coding	5180	1.33612	9.08621e-07	9.42437e-05	0.121856	0.166017	0.255232	0.395482	0.516352	0.429275	0.399379
ENSG00000073849	ST6GAL1	protein_coding	9151	-1.25214	8.44352e-21	9.44602e-19	2.2509	2.63733	2.2513	1.14017	0.85389	0.993379		ENSG00000161888	SPC24	protein_coding	2839	-0.624754	9.31384e-07	9.64317e-05	10.6444	9.69321	10.0013	6.595	6.5949	6.65762	6.37026
ENSG00000092820	EZR	protein_coding	3342	-0.587078	8.56184e-21	9.56001e-19	78.9002	79.4364	88.0817	57.7178	51.3973	54.9309		ENSG00000109089	CDR2L	protein_coding	3536	-0.792668	9.3696e-07	9.68354e-05	6.89498	5.8825	4.87847	3.27402	2.96048	3.69917	3.73685
ENSG00000198055	GRK6	protein_coding	4355	-0.584313	8.79401e-21	9.80044e-19	27.6481	29.9726	28.2565	19.0466	18.4146	19.7621		ENSG00000198075	SULT1C4	protein_coding	2898	-0.833733	9.51864e-07	9.82001e-05	4.0431	4.88704	6.27834	2.89336	2.5938	2.8661	2.9706
ENSG00000196449	YRDC	protein_coding	1826	-0.884521	9.07749e-21	1.0097e-18	23.9708	23.9356	23.1706	13.6421	11.7868	12.9954		ENSG00000112297	AIM1	protein_coding	8009	0.615982	9.56171e-07	9.84686e-05	3.8914	4.05678	4.2527	6.20431	5.98829	6.3123	6.41602
ENSG00000184557	SOCS3	protein_coding	2734	1.25158	9.74029e-21	1.08136e-18	3.54542	3.3372	3.99526	9.92232	7.52122	8.50669		ENSG00000133962	CATSPERB	protein_coding	5635	1.25862	9.62426e-07	9.89363e-05	0.210031	0.267071	0.167588	0.591823	0.401005	0.441038	0.710576
ENSG00000111305	GSG1	protein_coding	3005	3.1041	1.10848e-20	1.22828e-18	0.252006	0.195887	0.184048	2.21347	1.59668	1.72863		ENSG00000185033	SEMA4B	protein_coding	7011	0.69079	9.66655e-07	9.91946e-05	2.24517	2.4072	1.90371	3.65586	3.33485	3.78732	3.41718
ENSG00000113721	PDGFRB	protein_coding	7137	2.67149	1.13461e-20	1.25485e-18	0.148548	0.164954	0.116239	1.07816	0.902771	0.793996		ENSG00000050344	NFE2L3	protein_coding	4249	-0.610136	9.74743e-07	9.98472e-05	9.34974	9.91096	10.1792	6.35747	6.28405	6.72637	6.34524
ENSG00000166949	SMAD3	protein_coding	9113	0.723747	1.15416e-20	1.27405e-18	23.9823	23.9803	28.7518	44.6378	40.5258	41.585		ENSG00000107643	MAPK8	protein_coding	9613	-0.649004	1.02887e-06	0.000105019	6.38979	6.42148	8.00964	4.51489	4.35587	4.3678	4.43604
ENSG00000072778	ACADVL	protein_coding	4865	-0.467718	1.18742e-20	1.30828e-18	68.3964	75.3495	69.2042	50.426	51.4815	52.052		ENSG00000168243	GNG4	protein_coding	5413	-0.639605	1.06726e-06	0.000108746	6.93106	6.54351	7.55999	4.61191	4.71976	4.07172	4.54927
ENSG00000171848	RRM2	protein_coding	4955	-0.488779	1.20704e-20	1.32738e-18	56.7615	52.2113	54.3857	39.6133	38.9819	37.8355		ENSG00000134874	DZIP1	protein_coding	8469	0.622301	1.106e-06	0.000112494	3.1816	3.27794	3.00327	5.01788	5.0695	4.72613	4.62551
ENSG00000189180	ZNF33A	protein_coding	7523	0.707072	1.26323e-20	1.38655e-18	6.30143	6.12269	7.09435	10.2804	10.897	10.7339		ENSG00000188868	ZNF563	protein_coding	2847	1.06674	1.11801e-06	0.000113516	0.803706	1.04778	0.530725	1.65667	2.10573	1.60804	1.50019
ENSG00000183598	HIST2H3D	protein_coding	411	-0.932096	1.66611e-20	1.82532e-18	283.012	345.879	314.211	166.914	140.422	186.134		ENSG00000173757	STAT5B	protein_coding	6447	-0.632128	1.14352e-06	0.000115902	5.73987	5.48152	5.29282	3.27366	3.58367	3.49984	3.87139
ENSG00000175832	ETV4	protein_coding	3607	-1.19269	1.68193e-20	1.83574e-18	9.15369	9.01645	9.50653	4.33894	3.19248	4.51675		ENSG00000152076	CCDC74B	protein_coding	4487	1.41039	1.16961e-06	0.000118133	0.228599	0.161712	0.308683	0.711388	0.411104	0.539302	0.713902
ENSG00000138814	PPP3CA	protein_coding	5213	1.02615	1.73871e-20	1.89415e-18	7.17621	8.24298	5.80862	13.2848	15.5942	14.3127		ENSG00000069702	TGFBR3	protein_coding	8654	-0.647869	1.16801e-06	0.000118133	7.47169	8.18271	9.6611	5.4281	5.55263	5.12388	5.40573
ENSG00000077782	FGFR1	protein_coding	12698	0.440036	1.77438e-20	1.9294e-18	12.2496	12.6438	13.0013	17.0396	17.1439	17.2465		ENSG00000167244	IGF2	protein_coding	6979	0.725295	1.19582e-06	0.00012057	33.1424	36.9128	24.7084	49.6965	50.9657	56.3019	52.0664
ENSG00000006534	ALDH3B1	protein_coding	6626	1.26348	1.77822e-20	1.92997e-18	1.18861	1.04384	1.39811	2.83439	2.99994	2.92203		ENSG00000204852	TCTN1	protein_coding	9605	0.916468	1.21619e-06	0.000122409	0.47645	0.531606	0.321177	0.917618	0.941037	0.837518	0.70869
ENSG00000185130	HIST1H2BL	protein_coding	488	-1.1366	2.02928e-20	2.19426e-18	242.081	232.199	185.583	119.196	91.5784	89.2688		ENSG00000170340	B3GNT2	protein_coding	2861	-0.650439	1.24138e-06	0.000124727	10.2316	9.99441	11.2227	7.24368	6.01227	6.5607	6.85777
ENSG00000154277	UCHL1	protein_coding	2282	-0.720918	2.23921e-20	2.41677e-18	136.722	147.16	128.33	88.643	74.3705	86.9134		ENSG00000083067	TRPM3	protein_coding	19912	1.28774	1.26949e-06	0.00012733	0.0435878	0.0661324	0.0537501	0.0909194	0.150538	0.134665	0.170926
ENSG00000147394	ZNF185	protein_coding	4812	-1.01625	2.26021e-20	2.43492e-18	7.61685	7.06441	6.58001	3.06268	3.39013	3.99903		ENSG00000019991	HGF	protein_coding	8897	1.5279	1.29317e-06	0.000129481	0.048776	0.0634321	0.091991	0.139225	0.238431	0.161721	0.217524
ENSG00000186603	HPDL	protein_coding	1629	-0.843866	2.33935e-20	2.51551e-18	26.5908	29.45	27.5854	15.6922	14.8952	15.9439		ENSG00000085465	OVGP1	protein_coding	2988	-0.905224	1.35984e-06	0.000135921	1.69	1.56496	2.17021	0.924773	1.06492	0.919295	0.871038
ENSG00000115355	CCDC88A	protein_coding	14537	0.647461	2.35676e-20	2.52956e-18	9.01212	7.95677	9.16893	13.2512	14.381	13.3349		ENSG00000108244	KRT23.1	protein_coding	2902	-0.612181	1.39132e-06	0.000138827	11.093	10.2884	10.8255	7.37117	6.78544	6.87367	7.03683
ENSG00000188486	H2AFX	protein_coding	1614	-0.655186	2.38038e-20	2.5502e-18	109.51	109.139	109.996	71.1095	64.4664	72.9264		ENSG00000111801	BTN3A3	protein_coding	5658	0.848486	1.43046e-06	0.000142487	0.760012	0.778958	0.545229	1.18725	1.22258	1.47956	1.22666
ENSG00000173208	ABCD2	protein_coding	6238	2.56115	2.39872e-20	2.56513e-18	0.145677	0.141545	0.243817	1.19173	1.07683	0.946275		ENSG00000128394	APOBEC3F	protein_coding	3242	1.03628	1.43432e-06	0.000142625	0.936989	0.746041	0.815609	1.79281	1.29442	2.19887	1.56442
ENSG00000166974	MAPRE2	protein_coding	6180	1.03247	2.4043e-20	2.56639e-18	4.55838	4.33383	4.04955	8.16716	8.67329	9.58977		ENSG00000088926	F11	protein_coding	4243	0.911352	1.47379e-06	0.000146046	0.529979	0.646042	0.712219	1.25757	1.18468	1.01732	1.2268
ENSG00000168385	2002-09-01	protein_coding	7378	0.661531	2.4429e-20	2.60281e-18	52.1412	48.1291	56.446	77.6022	85.1172	85.2067		ENSG00000197724	PHF2	protein_coding	5569	-0.687115	1.47199e-06	0.000146046	3.79703	3.5372	3.06364	2.14726	2.02051	2.33702	2.14501
ENSG00000173918	C1QTNF1	protein_coding	4854	3.07063	2.8059e-20	2.98411e-18	0.218416	0	0.17091	1.26283	1.01671	1.07015		ENSG00000089356	FXYD3	protein_coding	3385	2.7565	1.50227e-06	0.000148262	0.0233092	0.0158783	0.0929944	0.295562	0.258847	0.0966046	0.335153
ENSG00000085999	RAD54L	protein_coding	3212	-0.866762	2.93391e-20	3.11454e-18	12.1655	11.4997	12.0531	7.02456	6.52997	6.06459		ENSG00000137693	YAP1	protein_coding	6296	-0.589365	1.50098e-06	0.000148262	17.5574	16.8091	19.2092	11.8045	12.3493	11.5408	11.7443
ENSG00000138829	FBN2	protein_coding	13196	0.596598	3.2795e-20	3.47507e-18	8.19486	8.84342	9.46154	12.967	14.0764	13.0797		ENSG00000204580	DDR1.5	protein_coding	9122	0.966267	1.52229e-06	0.000149825	1.6045	1.24913	0.779891	2.30322	2.39627	2.52371	2.31912
ENSG00000278705	HIST1H4B	protein_coding	438	-0.640859	3.37478e-20	3.56954e-18	722.008	813.075	806.554	494.588	487.315	519.668		ENSG00000164093	PITX2	protein_coding	5629	0.724167	1.5331e-06	0.000150573	1.52785	1.57549	1.19674	2.42906	2.46594	2.48639	2.18142
ENSG00000125124	BBS2	protein_coding	8337	0.727565	3.70983e-20	3.9168e-18	5.08668	4.80118	5.37343	8.40065	8.66555	8.2415		ENSG00000173898	SPTBN2	protein_coding	9131	-0.754943	1.5351e-06	0.000150573	31.6566	30.1057	20.1124	16.665	15.1665	17.0899	15.8012
ENSG00000139514	SLC7A1	protein_coding	7692	-0.665334	3.7482e-20	3.95015e-18	20.1823	22.5752	20.3481	14.2426	12.4754	13.0612		ENSG00000090013	BLVRB	protein_coding	1665	-0.707312	1.60112e-06	0.000156253	14.6904	12.4121	10.8521	8.12628	7.5059	7.62033	7.8158
ENSG00000151917	BEND6	protein_coding	5588	1.20228	3.94405e-20	4.14903e-18	1.59912	1.55376	1.8805	3.64097	4.21956	3.78172		ENSG00000104213	PDGFRL	protein_coding	2409	1.03931	1.67967e-06	0.000163366	0.966211	0.825521	0.548818	1.62168	1.32087	1.90041	1.80065
ENSG00000123091	RNF11	protein_coding	3122	0.683808	4.10628e-20	4.31189e-18	26.4878	24.5581	25.8198	38.4329	41.1436	43.8272		ENSG00000271303	SRXN1	protein_coding	2698	-0.868378	1.73504e-06	0.000168094	1.60845	1.72321	1.75011	0.900567	0.922996	0.896904	0.989399
ENSG00000162434	JAK1	protein_coding	6317	0.744202	4.31838e-20	4.52644e-18	15.7522	17.1224	14.6212	29.3174	24.4139	25.7906		ENSG00000184697	CLDN6	protein_coding	1739	-0.714129	1.7566e-06	0.000169706	23.8883	22.9797	20.5272	11.8077	12.4106	14.4793	16.2712
ENSG00000188976	NOC2L	protein_coding	5539	-0.625661	4.53136e-20	4.74114e-18	42.3278	48.0348	45.2817	28.7026	27.4718	31.6724		ENSG00000182986	ZNF320	protein_coding	8327	0.610179	1.76442e-06	0.000169971	4.01284	4.0729	4.36247	6.29922	6.08635	6.80952	6.12291
ENSG00000258289	CHURC1	protein_coding	5404	0.887481	4.88725e-20	5.10433e-18	5.32505	4.87447	5.39863	8.97793	9.71581	10.1585		ENSG00000150768	DLAT	protein_coding	4831	-0.574076	1.76523e-06	0.000169971	32.6566	33.3993	31.3939	21.1829	21.0389	22.7706	22.3233
ENSG00000197536	C5orf56	protein_coding	9728	1.38324	5.09766e-20	5.31454e-18	0.778453	0.816882	0.668022	2.09146	2.17016	1.66261		ENSG00000169813	HNRNPF	protein_coding	3253	-0.66948	1.76832e-06	0.000169985	67.1623	66.1153	50.4355	38.9716	34.5619	39.9485	40.64
ENSG00000117335	CD46	protein_coding	8708	0.548672	5.52486e-20	5.74961e-18	12.2966	12.2352	12.6866	16.9691	18.8282	18.6549		ENSG00000221963	APOL6	protein_coding	10121	0.702086	1.78455e-06	0.000170977	1.03295	1.00369	0.964171	1.55338	1.89092	1.47332	1.58908
ENSG00000162496	DHRS3	protein_coding	3036	1.31472	6.24487e-20	6.4873e-18	3.99093	2.85983	3.96218	9.53673	7.54067	9.79922		ENSG00000183283	DAZAP2	protein_coding	5731	-0.606381	1.78388e-06	0.000170977	12.8038	13.7864	12.809	8.29637	7.97427	8.82136	9.45538
ENSG00000115484	CCT4	protein_coding	2830	-0.326868	6.27175e-20	6.50362e-18	161.678	159.432	162.353	127.748	125.8	131.74		ENSG00000119599	DCAF4	protein_coding	5581	0.765285	1.79991e-06	0.000171878	1.74599	1.53126	1.18447	2.38166	2.6111	2.78902	2.42738
ENSG00000203485	INF2	protein_coding	9488	-0.555762	6.8425e-20	7.08284e-18	11.3496	12.0358	11.9788	8.15133	8.03333	7.88874		ENSG00000018610	CXorf56	protein_coding	2606	-0.684508	1.81951e-06	0.000173463	9.38586	9.16771	9.97749	7.00184	5.46804	5.79727	5.3265
ENSG00000015676	NUDCD3	protein_coding	10113	-0.611928	6.98098e-20	7.21334e-18	11.1873	11.1756	11.7991	7.5315	7.26575	7.55296		ENSG00000078124	ACER3.1	protein_coding	8442	-0.790152	1.83769e-06	0.000174908	1.73842	1.84954	2.34915	1.17383	1.32196	1.11559	0.924898
ENSG00000009694	TENM1	protein_coding	12896	1.21934	8.02493e-20	8.27734e-18	0.575476	0.833023	0.643299	1.64847	1.52012	1.6112		ENSG00000166025	AMOTL1	protein_coding	10035	-0.611529	1.86365e-06	0.000177086	3.5893	3.45198	3.46939	2.09367	2.30233	2.35275	2.43398
ENSG00000018625	ATP1A2	protein_coding	6298	2.32007	8.20293e-20	8.44597e-18	0.264531	0.327126	0.197586	1.491	0.979502	1.46213		ENSG00000108292	MLLT6	protein_coding	13315	-0.685125	1.88994e-06	0.00017929	3.36881	2.94272	2.49181	1.96077	1.68669	1.85177	1.81435
ENSG00000116096	SPR	protein_coding	1480	-0.909221	8.37535e-20	8.60827e-18	33.5659	39.0769	35.1271	17.977	18.8957	20.4207		ENSG00000174529	TMEM81	protein_coding	1388	-0.903792	1.96869e-06	0.000186149	3.18336	2.90426	3.039	1.81917	1.42865	1.50781	1.73088
ENSG00000173757	STAT5B	protein_coding	6447	-0.758012	8.86414e-20	9.09458e-18	8.05791	8.05761	8.62154	4.59216	5.06075	4.98086		ENSG00000082153	BZW1	protein_coding	4593	-0.621274	1.98879e-06	0.000187742	55.0148	58.1364	71.0993	40.1838	42.0492	38.6313	38.7653
ENSG00000180730	SHISA2	protein_coding	2860	1.36936	1.01073e-19	1.03518e-17	2.22418	2.52127	2.41724	5.47222	6.03949	6.97611		ENSG00000144802	NFKBIZ	protein_coding	5902	0.582239	1.99933e-06	0.000188429	11.37	11.4153	10.7631	17.3793	17.0492	16.2783	16.2823
ENSG00000113013	HSPA9	protein_coding	4751	-0.474963	1.03786e-19	1.0611e-17	179.095	174.386	193.037	127.511	130.017	135.675		ENSG00000147852	VLDLR	protein_coding	9339	0.772789	2.01996e-06	0.000190064	0.612526	0.561135	0.586495	1.1019	1.04685	0.826357	1.01471
ENSG00000137414	FAM8A1	protein_coding	4677	0.978429	1.06744e-19	1.08942e-17	3.46499	3.0206	3.69538	6.2185	7.15184	6.73964		ENSG00000107798	LIPA	protein_coding	4940	0.602282	2.03944e-06	0.000191274	6.6204	7.20812	6.30847	10.4445	9.86724	10.2338	10.2939
ENSG00000071794	HLTF	protein_coding	6024	0.551909	1.07629e-19	1.09653e-17	13.6019	14.2665	14.3683	20.5245	20.4583	20.9501		ENSG00000081181	ARG2	protein_coding	2418	-0.601322	2.03763e-06	0.000191274	14.4066	14.0705	15.7523	9.81207	9.44054	9.57488	9.99092
ENSG00000154380	ENAH	protein_coding	15044	0.664555	1.32381e-19	1.34636e-17	6.53382	5.86918	6.25893	9.55359	10.5795	9.46405		ENSG00000167186	COQ7	protein_coding	4120	-0.795617	2.04327e-06	0.000191322	3.38971	3.43101	2.44494	1.7114	1.89163	1.60328	1.95993
ENSG00000168439	STIP1	protein_coding	4657	-0.677444	1.38577e-19	1.40691e-17	110.998	111.199	119.205	70.6577	68.7641	74.0235		ENSG00000153814	JAZF1	protein_coding	4020	0.86306	2.14251e-06	0.00020029	0.716397	0.869062	0.970982	1.51695	1.72073	1.56182	1.32806
ENSG00000166848	TERF2IP	protein_coding	3379	-0.819856	1.53259e-19	1.55326e-17	15.9569	14.1977	14.7719	8.53007	7.83005	9.01414		ENSG00000163596	ICA1L	protein_coding	7781	0.635563	2.17431e-06	0.000202935	3.93951	4.1722	4.2964	6.45959	7.21871	6.00135	5.9865
ENSG00000196787	HIST1H2AG	protein_coding	2250	-0.785061	1.66249e-19	1.68091e-17	147.552	157.428	150.557	91.2369	75.1235	97.8039		ENSG00000134363	FST	protein_coding	2969	-0.585353	2.24298e-06	0.000209006	21.9378	22.5022	20.2082	14.0085	13.9015	14.8469	14.7676
ENSG00000107201	DDX58	protein_coding	4353	-0.938985	1.66432e-19	1.68091e-17	6.61075	7.33602	6.92444	3.83504	3.55865	3.4986		ENSG00000115363	EVA1A	protein_coding	2744	0.73834	2.28408e-06	0.000212493	1.79714	1.93916	1.53722	2.88212	3.14272	2.83628	3.01572
ENSG00000082153	BZW1	protein_coding	8085	-0.509759	1.74499e-19	1.75932e-17	57.3228	51.8745	58.2651	37.9407	40.2189	39.4693		ENSG00000124212	PTGIS	protein_coding	5579	1.04259	2.2967e-06	0.000213324	0.318209	0.322739	0.315971	0.82833	0.677806	0.55097	0.550243
ENSG00000055211	GINM1	protein_coding	2248	0.872904	1.79739e-19	1.80902e-17	10.645	10.2122	13.6544	20.944	20.9167	21.5318		ENSG00000105270	CLIP3	protein_coding	3772	1.75874	2.30937e-06	0.000213813	0.125507	0.0997447	0.050072	0.32839	0.476805	0.312095	0.176922
ENSG00000187957	DNER	protein_coding	3935	0.664433	2.20751e-19	2.21706e-17	13.5098	12.79	14.2307	21.411	21.4252	21.4513		ENSG00000170525	PFKFB3	protein_coding	5534	0.675651	2.32433e-06	0.000214511	24.9366	23.2514	17.9634	34.2721	33.1992	37.6051	35.9481
ENSG00000162631	NTNG1	protein_coding	9138	-0.737349	2.21043e-19	2.21706e-17	8.83409	8.48689	10.0167	5.82314	5.47567	5.12899		ENSG00000236609	ZNF853	protein_coding	3857	-1.1159	2.33034e-06	0.000214722	1.01261	0.81521	1.3548	0.543489	0.430428	0.593478	0.346046
ENSG00000143933	CALM2	protein_coding	6466	0.552258	2.3004e-19	2.30333e-17	75.5171	71.6909	64.2577	106.903	101.13	101.972		ENSG00000203668	CHML	protein_coding	7078	-0.594198	2.34587e-06	0.000215809	18.8169	19.5575	21.6855	13.0177	13.0111	14.433	12.5682
ENSG00000197694	SPTAN1	protein_coding	16236	0.647646	2.32898e-19	2.32794e-17	14.6549	14.8828	14.2473	24.8054	20.6778	23.0937		ENSG00000106261	ZKSCAN1	protein_coding	10299	-0.56464	2.43016e-06	0.000223208	20.5433	19.907	19.5003	14.1274	13.8674	12.999	13.0437
ENSG00000140299	BNIP2	protein_coding	7969	-0.567696	2.39246e-19	2.38729e-17	16.3638	15.715	15.1991	11.2108	10.5279	10.1628		ENSG00000144214	LYG1	protein_coding	1093	1.15422	2.45557e-06	0.000225184	0.830165	1.03267	0.748805	2.13582	2.23616	1.9746	1.58747
ENSG00000070669	ASNS	protein_coding	4455	-0.841425	2.65943e-19	2.64914e-17	13.1228	11.6274	12.0731	7.31881	6.80049	6.43949		ENSG00000144455	SUMF1	protein_coding	6952	-0.59907	2.49829e-06	0.000228738	6.20818	5.72118	6.17618	3.85136	4.31836	3.95117	3.79176
ENSG00000087053	MTMR2	protein_coding	6119	0.441409	3.16608e-19	3.14844e-17	23.5636	22.8953	22.9578	31.7368	31.5889	30.9469		ENSG00000010270	STARD3NL	protein_coding	4348	-0.639497	2.50778e-06	0.000229243	10.6521	10.4455	12.0615	7.79054	6.21521	6.97935	7.36724
ENSG00000162692	VCAM1	protein_coding	6049	0.81161	3.28035e-19	3.25651e-17	6.18442	4.86559	5.85158	9.72392	9.69964	10.2268		ENSG00000073008	PVR	protein_coding	3519	0.626157	2.52067e-06	0.000229608	25.3365	25.446	20.5743	38.0565	34.4393	38.0253	36.506
ENSG00000115415	STAT1	protein_coding	6053	0.498311	3.4611e-19	3.43008e-17	17.5652	16.3133	16.8122	24.1321	23.3045	24.1264		ENSG00000118785	SPP1	protein_coding	2288	-0.766971	2.52369e-06	0.000229608	11.5525	10.3597	10.2085	6.55907	4.75668	7.46055	6.47516
ENSG00000168610	STAT3	protein_coding	8812	0.635365	3.88869e-19	3.84729e-17	6.99529	7.36467	7.50015	10.9227	11.2165	11.8164		ENSG00000181218	HIST3H2A	protein_coding	496	-0.835256	2.51975e-06	0.000229608	63.0737	54.3441	91.6434	41.4944	37.9338	40.7439	35.3857
ENSG00000213463	SYNJ2BP	protein_coding	7031	-0.876954	4.16442e-19	4.11309e-17	6.52697	6.84416	6.52886	3.46875	3.31457	4.01304		ENSG00000245680	ZNF585B	protein_coding	7538	0.690636	2.59838e-06	0.000235292	1.69569	1.5544	1.94601	2.68609	2.86922	2.55081	3.01007
ENSG00000142192	APP	protein_coding	6316	0.418003	4.42311e-19	4.36119e-17	72.6585	75.1876	80.1446	103.04	101.969	99.7207		ENSG00000196226	HIST1H2BB	protein_coding	431	-0.734556	2.59829e-06	0.000235292	382.427	369.814	551.131	262.306	231.969	267.371	282.269
ENSG00000259207	ITGB3	protein_coding	4394	1.95357	4.82647e-19	4.75084e-17	0.517032	0.502366	0.53494	2.16676	1.80952	2.06882		ENSG00000100104	SRRD	protein_coding	4319	-0.576558	2.62106e-06	0.000236974	12.7149	13.3655	13.673	8.85768	8.52055	9.25218	8.9155
ENSG00000164292	RHOBTB3	protein_coding	8833	0.617366	4.84215e-19	4.75823e-17	14.4717	13.6781	12.2253	21.1586	21.1225	19.6339		ENSG00000134248	LAMTOR5	protein_coding	2388	-0.761736	2.63701e-06	0.000238044	18.156	17.1058	11.8902	9.33683	8.55495	9.25697	10.0605
ENSG00000176697	BDNF	protein_coding	7740	0.797176	4.97727e-19	4.88276e-17	3.75704	3.15614	3.32268	5.7965	5.82707	6.13166		ENSG00000179630	LACC1	protein_coding	4550	-1.06745	2.70008e-06	0.000243357	0.632948	0.720579	0.55347	0.345534	0.364871	0.215609	0.278673
ENSG00000103647	CORO2B	protein_coding	3998	-1.24538	6.16913e-19	6.04181e-17	4.28077	4.3802	5.22217	1.98992	2.09162	1.80127		ENSG00000085563	ABCB1	protein_coding	5552	0.56907	2.74158e-06	0.000246713	8.64054	8.70793	8.55003	12.7514	12.9659	12.8046	12.7171
ENSG00000035681	NSMAF	protein_coding	6165	-0.727089	6.8699e-19	6.7168e-17	15.0842	14.7518	12.8286	8.20818	9.31701	8.25348		ENSG00000168300	PCMTD1	protein_coding	7307	-0.628219	2.78474e-06	0.000250206	2.43497	2.35382	2.59342	1.57132	1.70401	1.47683	1.58914
ENSG00000085224	ATRX	protein_coding	19302	0.603061	6.9296e-19	6.7638e-17	12.2878	11.1845	11.8696	17.7909	19.3322	16.5814		ENSG00000181619	GPR135	protein_coding	4977	1.16201	2.79631e-06	0.000250856	0.166459	0.210586	0.189745	0.382895	0.491084	0.420503	0.415669
ENSG00000115233	PSMD14	protein_coding	7698	-0.531988	7.56872e-19	7.37526e-17	19.9895	18.6387	20.2065	14.2823	12.8396	13.5571		ENSG00000197321	SVIL	protein_coding	10341	-0.665956	2.81007e-06	0.000251699	1.38103	1.30719	1.21762	0.89838	0.78933	0.834829	0.761505
ENSG00000092847	AGO1	protein_coding	13886	-0.781537	7.89501e-19	7.66752e-17	7.80947	8.26622	7.79653	5.2315	4.11675	4.53151		ENSG00000136237	RAPGEF5	protein_coding	10245	-0.746765	2.89599e-06	0.000258994	3.354	3.51763	5.03289	2.34372	2.48921	2.2343	2.35803
ENSG00000265190	ANXA8	protein_coding	4955	2.65334	8.01634e-19	7.77237e-17	0.275096	0.178196	0.111618	1.21077	1.05132	1.2866		ENSG00000144354	CDCA7	protein_coding	3934	-0.592967	2.91253e-06	0.000260071	17.2184	18.0413	19.8122	12.0255	13.1993	11.6871	11.7049
ENSG00000110237	ARHGEF17	protein_coding	9539	0.706347	9.93192e-19	9.61364e-17	3.62008	4.19619	3.98608	6.37135	6.28021	6.60893		ENSG00000003989	SLC7A2	protein_coding	7905	0.589994	2.95645e-06	0.000263585	44.4465	44.7867	53.44	70.652	73.0441	71.4243	71.1502
ENSG00000171862	PTEN	protein_coding	11581	0.545119	1.00146e-18	9.67758e-17	8.97148	8.25955	8.58419	12.8158	12.4646	12.3858		ENSG00000065308	TRAM2	protein_coding	6908	-0.597939	2.97643e-06	0.000264957	10.1997	10.1147	10.5445	6.37246	6.24176	7.43196	7.15845
ENSG00000104368	PLAT	protein_coding	6618	-0.462672	1.03859e-18	1.00198e-16	94.2422	98.0399	103.313	68.8958	72.4791	73.1392		ENSG00000084636	COL16A1	protein_coding	9365	1.08755	3.03401e-06	0.000269223	0.433897	0.430444	0.194956	0.717297	0.763259	0.928817	0.67697
ENSG00000095015	MAP3K1	protein_coding	7716	0.866375	1.05454e-18	1.01568e-16	3.8865	3.22317	3.58389	6.11878	6.91119	6.47204		ENSG00000187079	TEAD1	protein_coding	10816	-0.696917	3.03833e-06	0.000269223	9.70953	10.1001	14.2725	6.94629	7.1075	7.11699	6.83021
ENSG00000133466	C1QTNF6	protein_coding	7143	1.27899	1.12965e-18	1.08443e-16	0.954152	0.988894	1.27756	2.39188	2.95553	2.52874		ENSG00000181666	HKR1	protein_coding	7203	0.611137	3.08327e-06	0.000272787	3.03974	3.10042	2.77945	4.75558	4.67366	4.54894	4.21552
ENSG00000138759	FRAS1	protein_coding	18960	0.91457	1.13549e-18	1.08824e-16	1.00651	1.21857	1.12305	2.07051	2.29924	1.9614		ENSG00000185262	UBALD2	protein_coding	1792	-0.880609	3.11802e-06	0.000275439	5.26159	4.25906	4.00509	2.49907	2.21314	1.9708	3.16544
ENSG00000087460	GNAS	protein_coding	13320	0.571161	1.14695e-18	1.09741e-16	12.8601	12.9152	13.9823	20.7969	18.2371	20.0396		ENSG00000115718	PROC	protein_coding	2495	-0.705287	3.13072e-06	0.000276139	11.8906	11.6436	9.33634	7.21787	5.76676	7.41826	6.57988
ENSG00000153071	DAB2	protein_coding	7717	0.555773	1.15124e-18	1.09971e-16	13.3851	12.2999	12.8287	19.3849	18.3327	18.8782		ENSG00000182307	C8orf33	protein_coding	3378	-0.582295	3.16359e-06	0.000278613	19.4452	18.7752	18.0038	12.2842	11.6176	13.1074	13.1178
ENSG00000221926	TRIM16	protein_coding	5640	0.769824	1.18783e-18	1.1328e-16	4.80684	4.48785	4.97661	8.20914	8.04534	8.10074		ENSG00000140853	NLRC5	protein_coding	12386	1.22948	3.33416e-06	0.000292298	0.0637024	0.0781097	0.0457464	0.142318	0.122866	0.184809	0.177802
ENSG00000177853	ZNF518A	protein_coding	10891	0.705359	1.3709e-18	1.30525e-16	4.72821	4.32386	4.44342	6.6462	7.86697	7.49037		ENSG00000160075	SSU72	protein_coding	5428	-0.56752	3.35389e-06	0.000293138	14.9867	14.7689	14.8694	9.52309	10.6538	10.3259	9.63895
ENSG00000274618	HIST1H4F	protein_coding	312	-1.01079	1.59706e-18	1.51809e-16	293.688	340.543	303.122	162.609	132.693	169.14		ENSG00000136383	ALPK3	protein_coding	10940	-1.07154	3.46462e-06	0.000302359	0.219973	0.265302	0.25321	0.100161	0.109598	0.137498	0.128102
ENSG00000265763	ZNF488	protein_coding	3496	1.102	1.60989e-18	1.52779e-16	3.50913	4.20938	2.84759	7.83423	7.2543	7.53054		ENSG00000224470	ATXN1L	protein_coding	8537	-0.567516	3.53861e-06	0.000307886	8.82643	8.51206	8.88643	5.64759	6.30936	5.69973	5.92539
ENSG00000154734	ADAMTS1	protein_coding	7063	-0.518064	1.68057e-18	1.59227e-16	25.3892	26.19	28.4637	19.1302	18.361	18.4365		ENSG00000169598	DFFB	protein_coding	3856	-0.939786	3.67211e-06	0.000319021	1.6165	1.69357	2.1715	0.901932	0.896958	0.712358	1.2807
ENSG00000181773	GPR3	protein_coding	2115	-2.12511	1.88535e-18	1.78339e-16	3.58051	2.85274	3.92245	0.801644	0.712981	0.837286		ENSG00000197808	ZNF461	protein_coding	4195	0.798703	3.6922e-06	0.000320284	1.70217	1.40296	1.71088	3.28211	2.83619	2.68153	2.25897
ENSG00000161888	SPC24	protein_coding	2839	-0.835039	2.25721e-18	2.13168e-16	30.6219	33.0708	29.0754	17.5488	17.4799	16.9663		ENSG00000138496	PARP9	protein_coding	8938	0.634639	3.70481e-06	0.000320896	1.61547	1.74991	1.76799	2.47857	2.83256	2.48785	2.82231
ENSG00000121691	CAT	protein_coding	3347	0.781098	2.29705e-18	2.16578e-16	10.4983	11.4756	12.0214	18.1584	20.9705	19.3999		ENSG00000152760	TCTEX1D1	protein_coding	3100	1.16668	3.71113e-06	0.000320963	0.419961	0.286079	0.365558	0.952835	0.714048	0.654013	0.818041
ENSG00000119681	LTBP2	protein_coding	9091	0.601215	2.37605e-18	2.23664e-16	10.3625	12.1729	10.9962	17.3015	16.5572	17.0119		ENSG00000138772	ANXA3	protein_coding	5115	-0.722302	3.72532e-06	0.000321708	4.61996	4.95449	4.77564	3.27857	2.47032	3.38834	2.46587
ENSG00000137309	HMGA1	protein_coding	2327	-0.61802	2.92406e-18	2.74805e-16	663.88	627.848	671.427	464.405	382.217	432.403		ENSG00000164211	STARD4	protein_coding	5684	-0.564439	3.87324e-06	0.000333983	17.3517	17.6639	19.7711	12.1954	12.5755	12.3231	12.2692
ENSG00000129116	PALLD	protein_coding	10114	1.73948	3.50403e-18	3.2878e-16	0.359397	0.582005	0.300757	1.48294	1.55873	1.12058		ENSG00000171121	KCNMB3	protein_coding	3234	0.906545	3.89523e-06	0.000335379	1.28087	1.24648	1.79099	2.31285	3.00878	2.26498	3.03341
ENSG00000110395	CBL	protein_coding	11740	-0.703939	3.65449e-18	3.42345e-16	5.90858	6.58083	5.62959	3.98818	3.54978	3.57993		ENSG00000114948	ADAM23	protein_coding	6418	0.57664	3.91963e-06	0.000336977	7.03822	6.55312	6.22902	9.79113	9.78645	9.72154	10.1485
ENSG00000111678	C12orf57	protein_coding	1806	0.508503	4.44966e-18	4.16165e-16	52.6657	57.7721	55.5822	78.3539	76.3617	81.385		ENSG00000186318	BACE1	protein_coding	6711	0.63111	4.08976e-06	0.00035056	4.59702	4.06455	3.71496	6.21877	5.92336	6.58788	6.89127
ENSG00000173465	SSSCA1	protein_coding	2008	-0.985279	4.94795e-18	4.62026e-16	15.0852	17.4423	19.2113	8.70341	8.05589	9.34816		ENSG00000133424	LARGE	protein_coding	10687	-0.632127	4.14604e-06	0.000354858	1.75346	1.93125	2.09131	1.2393	1.16076	1.27902	1.28637
ENSG00000062716	VMP1	protein_coding	6916	0.541813	5.36253e-18	4.99935e-16	42.0248	36.3857	41.4439	55.9325	60.5751	58.0044		ENSG00000165476	REEP3	protein_coding	5205	-0.636695	4.15276e-06	0.000354907	21.9424	21.9588	29.247	15.7707	15.9921	15.1409	15.7574
ENSG00000143195	ILDR2	protein_coding	13884	1.07507	5.64978e-18	5.25872e-16	1.04723	0.816141	0.846488	1.89751	2.09323	1.72613		ENSG00000166341	DCHS1	protein_coding	10763	-1.00735	4.17752e-06	0.000356496	1.08863	1.02373	0.590791	0.535599	0.471311	0.425354	0.365824
ENSG00000085788	DDHD2	protein_coding	10686	0.585195	5.74069e-18	5.33481e-16	5.4142	5.2744	5.80962	8.31152	8.36427	8.10912		ENSG00000141485	SLC13A5	protein_coding	8982	0.768612	4.20745e-06	0.000357466	4.37904	4.29051	2.7196	6.21114	6.36644	6.73527	6.65715
ENSG00000167552	TUBA1A	protein_coding	3421	0.449236	6.38363e-18	5.92283e-16	56.3145	56.0076	58.6854	77.7724	74.6544	80.994		ENSG00000086205	FOLH1	protein_coding	3824	0.738206	4.20312e-06	0.000357466	0.980082	1.15958	1.07014	1.76912	1.72451	1.83	1.86732
ENSG00000008513	ST3GAL1	protein_coding	8729	-0.766088	6.44754e-18	5.9726e-16	5.32672	5.27678	5.84492	3.18246	3.23518	3.25946		ENSG00000101400	SNTA1	protein_coding	2342	-0.732894	4.19697e-06	0.000357466	3.21739	2.83428	3.41399	1.81047	1.87062	1.89893	1.96614
ENSG00000233822	HIST1H2BN	protein_coding	5477	-1.36714	6.56822e-18	6.07471e-16	13.7989	14.4554	9.9465	6.09601	4.30508	4.39724		ENSG00000160593	AMICA1	protein_coding	8587	0.772829	4.23816e-06	0.000357969	1.2818	1.30818	0.90913	2.17487	1.68093	2.14018	2.05948
ENSG00000187840	EIF4EBP1	protein_coding	1073	-0.644719	6.70687e-18	6.1931e-16	134.659	144.965	138.524	89.338	82.5331	95.282		ENSG00000165806	CASP7	protein_coding	3466	0.616735	4.22834e-06	0.000357969	8.05864	8.70732	7.04772	12.5221	11.3892	12.4349	12.5152
ENSG00000167114	SLC27A4	protein_coding	3110	-0.620604	6.92415e-18	6.38361e-16	22.5966	24.227	22.4961	15.2647	14.7225	15.0703		ENSG00000025156	HSF2	protein_coding	2702	-0.607053	4.22532e-06	0.000357969	10.2496	8.83204	9.08709	6.20648	6.05886	6.31744	6.07579
ENSG00000120694	HSPH1	protein_coding	8390	-0.522631	7.12949e-18	6.56252e-16	21.1027	19.1536	20.913	14.1303	14.6564	13.8179		ENSG00000177189	RPS6KA3	protein_coding	9302	-0.671529	4.23608e-06	0.000357969	129.469	136.459	182.733	91.1811	106.187	87.7243	90.4459
ENSG00000189306	RRP7A	protein_coding	4082	-0.711258	7.65082e-18	7.03126e-16	14.73	17.7731	16.5296	9.61705	9.87347	10.4406		ENSG00000163818	LZTFL1	protein_coding	7201	0.606909	4.32016e-06	0.000364363	3.00771	3.38491	3.55834	5.13401	5.2193	4.80451	5.01369
ENSG00000164938	TP53INP1	protein_coding	5676	1.88337	7.98463e-18	7.32647e-16	0.480304	0.337047	0.389757	1.37866	1.61818	1.47676		ENSG00000101849	TBL1X	protein_coding	7006	0.623317	4.33955e-06	0.000365465	5.5184	5.58118	6.53296	9.24819	9.8932	8.63491	8.35377
ENSG00000132334	PTPRE	protein_coding	11235	0.999034	8.18388e-18	7.49747e-16	1.24023	1.36223	1.08299	2.61191	2.44035	2.31176		ENSG00000005469	CROT	protein_coding	4979	0.608027	4.34667e-06	0.000365532	2.64643	2.61778	2.57949	3.96138	3.88079	4.12452	3.99418
ENSG00000117395	EBNA1BP2	protein_coding	3561	-0.419019	8.21792e-18	7.51681e-16	54.2706	57.5663	57.7372	41.3495	42.4234	43.0656		ENSG00000135898	GPR55	protein_coding	4130	2.4982	4.58305e-06	0.00038485	0	0.0325352	0.0457316	0.149962	0.145158	0.126685	0.161586
ENSG00000141522	ARHGDIA	protein_coding	2903	-0.783026	8.35759e-18	7.63257e-16	102.31	108.177	110.023	71.4779	55.5336	59.2523		ENSG00000088812	ATRN	protein_coding	8753	0.563358	4.59461e-06	0.00038526	14.7608	15.5079	15.6872	21.5158	23.856	22.0345	23.1319
ENSG00000276903	HIST1H2AL	protein_coding	393	-1.09806	9.15072e-18	8.3438e-16	79.0036	110.463	98.5104	48.7835	42.5562	43.2576		ENSG00000129521	EGLN3	protein_coding	7359	1.13196	4.64012e-06	0.000388513	0.192993	0.124163	0.145437	0.310749	0.325861	0.302167	0.408082
ENSG00000182179	UBA7	protein_coding	4545	1.39431	9.40042e-18	8.55806e-16	0.899737	1.39227	1.3994	2.98434	3.28767	3.48068		ENSG00000162928	PEX13	protein_coding	5910	-0.578639	4.74895e-06	0.000396476	13.2104	13.8963	14.7539	9.84274	9.67569	8.39925	9.41742
ENSG00000009335	UBE3C	protein_coding	9220	-0.44202	9.49422e-18	8.62995e-16	31.8517	31.7303	33.6818	23.0996	23.507	24.9687		ENSG00000165188	RNF183	protein_coding	3646	2.30261	4.7778e-06	0.000398308	0.0108203	0.0589667	0.0172675	0.20907	0.101186	0.251129	0.146429
ENSG00000133321	RARRES3	protein_coding	1299	2.66436	9.55238e-18	8.66926e-16	0.466376	1.24616	0.319322	3.71485	4.01024	5.18034		ENSG00000156574	NODAL	protein_coding	1693	2.81992	4.80211e-06	0.000399758	0.0699071	0.0317473	0	0.225123	0.245151	0.270413	0.4336
ENSG00000168016	TRANK1	protein_coding	11177	1.17488	1.00743e-17	9.12873e-16	0.853692	0.684648	0.717496	1.83199	1.68032	1.58438		ENSG00000236699	ARHGEF38	protein_coding	7579	1.66433	4.8727e-06	0.000404686	0.0260265	0.0531879	0.0581476	0.119434	0.152116	0.12081	0.193715
ENSG00000019549	SNAI2	protein_coding	2204	1.36879	1.03292e-17	9.34515e-16	4.19183	2.87109	2.69757	9.94137	7.65048	7.55267		ENSG00000198520	C1orf228	protein_coding	3166	1.33109	4.91021e-06	0.000406998	0.211834	0.297092	0.0795417	0.556774	0.524372	0.681694	0.421573
ENSG00000111266	DUSP16	protein_coding	5724	-0.912237	1.08137e-17	9.76825e-16	5.0009	5.2704	5.45915	2.91648	2.58654	2.84625		ENSG00000138131	LOXL4	protein_coding	3653	0.60031	4.9825e-06	0.000412398	6.03697	6.10607	5.23925	8.69889	9.21554	8.79059	8.5314
ENSG00000048162	NOP16	protein_coding	2862	-0.542821	1.09078e-17	9.83798e-16	36.7791	34.4504	37.1512	24.0609	24.0932	26.1525		ENSG00000244731	C4A.1	protein_coding	7199	1.21738	5.00673e-06	0.00041322	0.865848	0.451696	0.323575	1.1118	1.41569	1.39906	1.21437
ENSG00000171992	SYNPO	protein_coding	10258	0.635858	1.16093e-17	1.04545e-15	7.3528	8.06237	8.72084	12.7522	11.8003	12.9704		ENSG00000165475	CRYL1	protein_coding	1761	0.866317	5.00662e-06	0.00041322	2.46428	2.70114	1.50154	4.54504	3.90189	4.15954	4.01698
ENSG00000107186	MPDZ	protein_coding	11273	0.574043	1.27594e-17	1.14724e-15	10.5332	10.7044	11.2718	15.688	17.2681	15.4889		ENSG00000112164	GLP1R	protein_coding	3105	1.51925	5.13718e-06	0.000423381	0.241406	0.190412	0.0811043	0.368245	0.401005	0.65296	0.70926
ENSG00000147526	TACC1	protein_coding	12609	-0.55015	1.28236e-17	1.15124e-15	14.8705	14.7638	16.6788	10.2401	10.6221	10.7767		ENSG00000163827	LRRC2	protein_coding	5622	1.30043	5.18502e-06	0.000426715	0.147362	0.239008	0.123182	0.355915	0.500365	0.314094	0.593516
ENSG00000135678	CPM	protein_coding	7535	1.22409	1.38067e-17	1.23759e-15	1.08542	1.0351	1.32119	3.01172	2.80177	2.28751		ENSG00000167617	CDC42EP5	protein_coding	903	1.89925	5.40032e-06	0.000443171	0.567953	0.238087	0.20916	0.94967	0.970317	2.10037	1.25636
ENSG00000110931	CAMKK2	protein_coding	6931	-0.690952	1.40321e-17	1.25586e-15	8.17262	8.17437	8.8773	5.45696	4.82602	5.3314		ENSG00000067369	TP53BP1	protein_coding	8843	0.588381	5.39507e-06	0.000443171	9.57832	10.591	8.59317	14.7295	13.7309	14.592	14.6782
ENSG00000101266	CSNK2A1	protein_coding	6047	-0.486183	1.6996e-17	1.51878e-15	30.9824	29.5926	31.737	21.2444	21.582	23.0375		ENSG00000124635	HIST1H2BJ	protein_coding	1100	-0.673165	5.53001e-06	0.000452529	162.681	164.567	227.276	125.774	105.353	111.242	121.033
ENSG00000120053	GOT1	protein_coding	2424	-0.659313	1.7023e-17	1.51886e-15	30.9285	33.7545	34.5666	19.8537	20.5856	22.3549		ENSG00000104765	BNIP3L	protein_coding	4307	0.636082	5.62403e-06	0.000458922	9.38871	10.5325	12.4687	16.5148	18.1165	16.1567	16.1918
ENSG00000067064	IDI1	protein_coding	3589	0.616297	1.73342e-17	1.54426e-15	20.678	17.4673	17.8756	28.1265	29.0292	28.6509		ENSG00000068489	PRR11	protein_coding	4080	-0.567695	5.69016e-06	0.000463663	16.4282	17.0532	18.7792	11.8053	12.3879	11.6536	11.1061
ENSG00000126088	UROD	protein_coding	2908	-0.505903	1.75792e-17	1.56368e-15	66.7176	74.7438	73.983	50.9486	50.4883	50.3408		ENSG00000151694	ADAM17	protein_coding	5481	0.554676	5.71004e-06	0.000463975	8.41418	8.79131	8.75267	12.6558	12.3766	13.0182	12.7966
ENSG00000166881	NEMP1	protein_coding	5708	-0.989765	1.76693e-17	1.5693e-15	8.72967	8.27581	10.6825	4.0671	4.82734	5.0466		ENSG00000109189	USP46	protein_coding	8917	-0.6227	5.70601e-06	0.000463975	11.7375	11.9045	15.1657	8.24394	9.19002	8.0899	8.03783
ENSG00000184117	NIPSNAP1	protein_coding	3067	0.664696	1.87194e-17	1.66004e-15	19.7036	20.5841	21.3689	34.3594	30.126	33.2578		ENSG00000163586	FABP1	protein_coding	2461	0.812898	5.72447e-06	0.000464494	27.6685	28.3483	16.7562	40.1306	38.489	44.407	47.8344
ENSG00000155254	MARVELD1	protein_coding	3379	0.73106	1.93993e-17	1.7125e-15	29.0451	31.1392	31.0578	54.0752	46.3312	51.0452		ENSG00000189233	NUGGC	protein_coding	3978	1.36678	5.98403e-06	0.000484195	0.0991727	0.222937	0.0791318	0.4551	0.39415	0.312374	0.352296
ENSG00000126001	CEP250	protein_coding	16295	0.492155	1.93717e-17	1.7125e-15	8.76482	9.29288	9.75798	13.2142	12.9894	12.9468		ENSG00000179820	MYADM	protein_coding	3675	-0.699609	5.98311e-06	0.000484195	3.45665	3.26145	4.35133	2.11309	2.18343	2.43809	2.30621
ENSG00000170515	PA2G4	protein_coding	3795	-0.456018	1.93443e-17	1.7125e-15	80.537	79.222	86.0567	60.0385	58.9888	60.1952		ENSG00000187068	C3orf70	protein_coding	5901	-0.773828	6.19539e-06	0.000499199	2.30648	2.60953	3.6381	1.55011	1.6802	1.74004	1.66244
ENSG00000112186	CAP2	protein_coding	3637	0.728879	2.43867e-17	2.14951e-15	7.95382	8.90161	9.8463	15.0969	14.1723	15.0615		ENSG00000167202	TBC1D2B	protein_coding	9763	-0.57627	6.26974e-06	0.000504487	5.60467	5.39793	5.00408	3.49884	3.36314	3.87196	3.60231
ENSG00000165806	CASP7	protein_coding	3528	0.894932	2.46501e-17	2.16943e-15	7.16925	6.84076	6.81926	12.458	13.3279	12.9502		ENSG00000146966	DENND2A	protein_coding	5148	0.818203	6.50656e-06	0.000522814	0.766334	0.694299	0.513637	1.12904	1.11079	1.37205	1.1278
ENSG00000123977	DAW1	protein_coding	2933	0.774277	2.49644e-17	2.19377e-15	9.86296	9.48285	10.984	17.0308	18.3219	16.6641		ENSG00000145103	ILDR1	protein_coding	2953	2.92309	6.67473e-06	0.000535583	0.0534384	0.0182012	0.0213198	0.1936	0.156165	0.132884	0.519778
ENSG00000108344	PSMD3	protein_coding	4964	-0.497867	2.55205e-17	2.23926e-15	29.8396	31.7799	32.9789	21.912	21.6235	23.426		ENSG00000147471	PROSC	protein_coding	3426	-0.572395	6.68694e-06	0.000535818	15.8103	16.2766	16.7224	10.944	10.8491	9.98391	11.9796
ENSG00000125844	RRBP1	protein_coding	6980	0.560495	2.60973e-17	2.28642e-15	53.0963	60.15	64.28	87.315	86.946	87.6297		ENSG00000138119	MYOF	protein_coding	8499	0.664309	6.73514e-06	0.000538932	1.86137	1.80235	1.40744	2.5113	2.91919	2.7087	2.6383
ENSG00000160214	RRP1	protein_coding	4251	-0.64038	2.95865e-17	2.58822e-15	15.427	15.7164	15.6773	10.7994	9.06172	10.1367		ENSG00000158186	MRAS	protein_coding	6315	-0.637166	6.75529e-06	0.000539797	1.79919	2.00013	2.05371	1.28252	1.29985	1.22207	1.19415
ENSG00000102271	KLHL4	protein_coding	5818	0.523121	3.03553e-17	2.65149e-15	17.4156	17.5793	18.1567	24.4792	25.7774	26.1358		ENSG00000118961	C2orf43	protein_coding	4277	-0.599772	6.91141e-06	0.000551509	6.6966	6.93686	7.65437	4.48904	5.00295	4.29688	4.89941
ENSG00000107937	GTPBP4	protein_coding	6540	-0.438224	3.37862e-17	2.94233e-15	34.0428	32.4247	31.5011	24.6085	23.9378	23.7378		ENSG00000092969	TGFB2	protein_coding	5151	-1.4667	7.01481e-06	0.000558989	0.689299	0.793022	1.80891	0.258973	0.474496	0.418995	0.414583
ENSG00000129003	VPS13C	protein_coding	18992	0.599839	3.63028e-17	3.15677e-15	12.8951	11.801	13.716	17.9851	20.7377	19.5125		ENSG00000108515	ENO3	protein_coding	4292	0.880688	7.23369e-06	0.000575636	2.24278	2.3543	1.29083	3.58534	3.16964	4.09901	3.80943
ENSG00000104332	SFRP1	protein_coding	4761	-0.51749	3.91567e-17	3.39985e-15	193.129	197.759	219.321	139.078	142.673	144.565		ENSG00000106785	TRIM14	protein_coding	5533	0.631978	7.35155e-06	0.000583408	3.93582	4.08478	5.01792	6.2512	6.88442	7.00939	6.70606
ENSG00000169814	BTD	protein_coding	3704	0.733022	4.05613e-17	3.51656e-15	9.52732	10.6079	11.7959	17.9928	16.5807	18.55		ENSG00000134853	PDGFRA	protein_coding	9732	0.59172	7.3975e-06	0.000586249	2.05119	2.07106	2.19949	3.3827	3.27434	2.95018	3.0652
ENSG00000109654	TRIM2	protein_coding	9425	1.21436	4.0909e-17	3.54143e-15	0.803479	0.968054	0.792189	2.00648	1.71631	2.20457		ENSG00000012174	MBTPS2	protein_coding	8927	-0.667611	7.42447e-06	0.000587581	7.61	8.4623	11.1147	5.31547	5.86841	5.55328	6.05526
ENSG00000138074	SLC5A6	protein_coding	5606	-0.55355	5.29652e-17	4.5783e-15	15.7508	16.564	15.9083	10.5854	11.0286	11.2245		ENSG00000166741	NNMT	protein_coding	2919	1.06509	7.45715e-06	0.00058936	0.662245	0.626049	0.345089	1.38731	1.18488	0.851404	1.28029
ENSG00000170525	PFKFB3	protein_coding	6114	-0.739436	5.31633e-17	4.58861e-15	8.86836	8.90565	7.5307	5.11958	4.79826	5.19421		ENSG00000124529	HIST1H4B	protein_coding	357	-0.698223	7.48021e-06	0.000590374	948.59	925.537	1423.68	692.874	637.351	674.348	704.549
ENSG00000113580	NR3C1	protein_coding	9172	0.599206	5.84256e-17	5.03533e-15	19.5842	16.9269	19.4767	27.1166	27.8747	29.8104		ENSG00000140157	NIPA2	protein_coding	3505	-0.54047	7.56331e-06	0.000595682	23.8506	24.4282	23.5663	17.1673	15.6175	16.6255	16.4695
ENSG00000134986	NREP	protein_coding	9337	0.915481	6.21342e-17	5.34703e-15	1.541	1.43425	1.79182	3.07301	2.87769	3.05986		ENSG00000256316	HIST1H3F	protein_coding	466	-0.782315	7.56808e-06	0.000595682	546.217	545.094	923.283	413.952	367.638	387.075	392.39
ENSG00000275714	HIST1H3A	protein_coding	411	-0.991067	6.44311e-17	5.53651e-15	234.738	256.366	209.586	135.498	94.0595	122.366		ENSG00000229314	ORM1	protein_coding	1532	0.803129	7.71323e-06	0.000606281	90.2838	88.5511	54.2451	133.129	115.169	143.823	150.763
ENSG00000101474	APMAP	protein_coding	2454	0.521546	6.4904e-17	5.56891e-15	57.7063	57.5686	64.0623	83.3867	83.2911	90.78		ENSG00000116701	NCF2	protein_coding	2928	-1.55548	7.85003e-06	0.000616195	0.336842	0.440558	0.36553	0.211524	0.110249	0.0670095	0.11396
ENSG00000162688	AGL	protein_coding	8434	0.686327	6.52271e-17	5.58839e-15	7.8655	6.70019	7.8199	11.9535	12.4506	11.6462		ENSG00000140057	AK7	protein_coding	5001	1.34266	7.88472e-06	0.000618078	0.126218	0.118222	0.1133	0.238161	0.267417	0.313863	0.427018
ENSG00000144642	RBMS3	protein_coding	18339	0.739396	6.80036e-17	5.81771e-15	2.27113	2.19869	1.82455	3.67674	3.57312	3.25094		ENSG00000163040	CCDC74A	protein_coding	4261	1.32924	7.91186e-06	0.000619082	0.249982	0.151368	0.384156	0.693215	0.465377	0.706045	0.61081
ENSG00000101457	DNTTIP1	protein_coding	1883	-0.637592	7.03277e-17	6.0077e-15	36.1145	38.1381	41.267	23.4107	25.9176	25.0159		ENSG00000166171	DPCD	protein_coding	2670	0.897008	7.91895e-06	0.000619082	3.28019	3.66373	1.81562	5.60281	5.18153	5.75629	5.54875
ENSG00000116299	KIAA1324	protein_coding	9300	2.92883	7.16943e-17	6.09902e-15	0.0488567	0.110765	0.0446021	0.420714	0.648582	0.520468		ENSG00000122035	RASL11A	protein_coding	1624	0.629814	8.1751e-06	0.000638243	12.1462	12.1959	10.1569	17.9243	15.8167	18.7264	19.0671
ENSG00000122642	FKBP9	protein_coding	5170	0.865915	7.17112e-17	6.09902e-15	11.718	12.4104	10.4302	24.0409	18.1103	20.7799		ENSG00000196220	SRGAP3	protein_coding	18864	0.754339	8.34104e-06	0.000649593	0.200768	0.219392	0.186896	0.300539	0.376474	0.370968	0.332543
ENSG00000160813	PPP1R35	protein_coding	1187	-0.991157	7.16923e-17	6.09902e-15	28.9642	29.3824	22.2484	13.9541	12.8194	13.6258		ENSG00000170775	GPR37	protein_coding	3021	0.666642	8.36546e-06	0.000649593	4.32249	5.47089	4.41805	6.95466	7.00664	8.22658	8.08507
ENSG00000183778	B3GALT5	protein_coding	14319	-1.3155	7.52803e-17	6.39322e-15	0.983685	0.986615	0.888366	0.41898	0.382951	0.346282		ENSG00000117222	RBBP5	protein_coding	4404	-0.537866	8.36022e-06	0.000649593	15.981	15.0297	15.725	10.9693	10.5865	10.4547	10.8952
ENSG00000205730	ITPRIPL2	protein_coding	7440	-0.660282	7.70682e-17	6.53552e-15	18.9116	17.0302	20.2382	12.6039	11.4055	11.5518		ENSG00000171161	ZNF672	protein_coding	3741	-0.599475	8.34772e-06	0.000649593	9.53318	8.95802	7.90962	6.10008	5.47322	6.11881	5.58354
ENSG00000131981	LGALS3	protein_coding	2397	0.794632	7.74689e-17	6.55994e-15	19.4611	17.6813	20.2468	34.3328	31.3978	33.8362		ENSG00000063660	GPC1	protein_coding	6514	-2.28145	8.3972e-06	0.000651183	0.109014	0.0907629	0.0869842	0.0146275	0.00707946	0.0301203	0.0307345
ENSG00000188522	FAM83G	protein_coding	7876	-0.744922	8.24357e-17	6.97037e-15	5.07673	5.36248	5.74062	3.11315	3.0808	3.44759		ENSG00000092036	HAUS4	protein_coding	2539	-0.713178	8.51808e-06	0.000659672	8.43712	7.59968	5.97585	4.2219	5.15826	4.32746	4.23172
ENSG00000205426	KRT81	protein_coding	1929	0.519284	8.51924e-17	7.19301e-15	270.249	305.687	288.503	426.083	386.529	426.267		ENSG00000063127	SLC6A16	protein_coding	3599	0.88291	8.65215e-06	0.000669158	0.756352	0.940853	0.839663	1.17814	1.84514	1.69	1.57612
ENSG00000115561	CHMP3	protein_coding	7018	0.687469	9.21444e-17	7.76871e-15	8.35186	7.7585	8.88546	13.2874	13.2047	13.7773		ENSG00000176771	NCKAP5	protein_coding	9545	0.662671	8.68938e-06	0.000671138	0.822496	0.723587	0.883842	1.27777	1.31414	1.30871	1.18158
ENSG00000174844	DNAH12	protein_coding	13275	2.33853	9.5478e-17	8.03811e-15	0.1255	0.0665129	0.0833244	0.47158	0.557641	0.382408		ENSG00000135919	SERPINE2	protein_coding	8891	1.40053	8.8016e-06	0.000678898	0.181924	0.187402	0.403617	0.718029	0.912872	0.522269	0.472872
ENSG00000105429	MEGF8	protein_coding	11372	0.650738	1.04489e-16	8.78401e-15	4.27518	4.29626	3.95151	6.93852	6.30464	6.40533		ENSG00000145016	KIAA0226	protein_coding	8613	-0.660806	8.86277e-06	0.000681796	2.01079	1.75354	1.62272	1.2169	1.21005	0.979539	1.13123
ENSG00000146731	CCT6A	protein_coding	3901	-0.413446	1.06231e-16	8.91761e-15	169.626	156.591	167.543	117.851	125.49	127.348		ENSG00000214756	METTL12	protein_coding	3185	-0.773716	8.86207e-06	0.000681796	1.82081	1.96598	2.35225	1.30136	1.04249	1.12938	1.27813
ENSG00000068724	TTC7A	protein_coding	6949	0.732629	1.13715e-16	9.53203e-15	3.63982	4.38366	4.09885	6.644	6.64818	6.8636		ENSG00000145431	PDGFC	protein_coding	5593	-0.596862	8.95169e-06	0.000687721	5.27611	5.86684	6.35988	4.17387	3.66913	3.88221	3.67502
ENSG00000117114	ADGRL2	protein_coding	7754	-0.625083	1.17113e-16	9.8028e-15	8.06696	8.21772	8.6305	4.9114	5.69279	5.55725		ENSG00000132824	SERINC3	protein_coding	4683	-0.53228	8.9645e-06	0.00068779	19.3253	18.9949	19.4397	13.7137	13.3433	12.6529	13.5237
ENSG00000176399	DMRTA1	protein_coding	5569	1.19074	1.19137e-16	9.95786e-15	1.14224	1.58549	1.29105	3.04449	2.92931	3.20105		ENSG00000137869	CYP19A1	protein_coding	8437	1.1332	9.27666e-06	0.000710797	0.102871	0.108299	0.0970065	0.248458	0.224101	0.193793	0.245204
ENSG00000143669	LYST	protein_coding	19614	0.685975	1.21647e-16	1.01531e-14	1.6293	1.74065	1.83989	2.7196	2.85161	2.82293		ENSG00000141179	PCTP	protein_coding	5880	-0.561953	9.38488e-06	0.000718136	7.34672	7.49092	6.55269	4.99104	4.76842	4.72713	4.85758
ENSG00000123416	TUBA1B	protein_coding	3574	-0.472381	1.29533e-16	1.07803e-14	592.22	611.615	642.509	441.257	422.69	466.779		ENSG00000168672	FAM84B	protein_coding	5404	-2.02101	9.41918e-06	0.000719807	0.167907	0.0994599	0.116501	0.0440801	0.0256008	0.0121024	0.0370475
ENSG00000112769	LAMA4	protein_coding	11575	0.548673	1.30316e-16	1.083e-14	8.71443	9.50977	8.91116	13.3745	12.4829	13.8099		ENSG00000188816	HMX2	protein_coding	1628	-2.15063	9.46538e-06	0.000722382	0.411957	0.429193	0.270701	0.058528	0.113306	0.0401728	0.122976
ENSG00000198208	RPS6KL1	protein_coding	7617	-2.41218	1.83357e-16	1.52162e-14	0.735705	0.792117	0.653484	0.102734	0.197972	0.108494		ENSG00000161921	CXCL16	protein_coding	2794	-0.715263	9.68828e-06	0.000738419	11.9736	10.8208	10.8834	6.15557	5.47973	8.37998	7.42826
ENSG00000070214	SLC44A1	protein_coding	12172	0.720152	2.02108e-16	1.67246e-14	3.07341	2.97415	3.14655	4.60739	5.192	5.3442		ENSG00000125818	PSMF1	protein_coding	4896	-0.573318	9.78025e-06	0.000744446	12.4009	12.7454	15.225	8.90364	9.18356	9.17702	8.85983
ENSG00000106683	LIMK1	protein_coding	6902	-0.781743	2.12252e-16	1.74894e-14	12.859	11.7907	10.7977	7.70963	6.59415	6.31167		ENSG00000144061	NPHP1	protein_coding	11763	1.36057	9.83396e-06	0.000747549	0.0603686	0.0685388	0.0428171	0.210607	0.109771	0.116758	0.175872
ENSG00000129636	ITFG1	protein_coding	7770	0.60281	2.1376e-16	1.75888e-14	6.35451	5.73867	6.35278	9.0976	9.45669	9.46586		ENSG00000182572	HIST1H3I	protein_coding	477	-0.719775	9.93428e-06	0.000754183	302.126	298.601	457.859	218.033	191.037	212.52	234.901
ENSG00000152377	SPOCK1	protein_coding	6222	1.41647	2.17752e-16	1.7892e-14	1.53354	2.3415	1.17778	4.06649	4.45058	4.93329		ENSG00000244067	GSTA2	protein_coding	1303	1.02592	1.00091e-05	0.000758863	6.99398	5.83681	3.3822	9.57954	9.1311	11.7451	14.1357
ENSG00000142230	SAE1	protein_coding	3396	-0.375253	2.18238e-16	1.79066e-14	78.5822	80.9899	80.859	60.6405	60.2681	64.3475		ENSG00000113583	C5orf15	protein_coding	2414	-0.578706	1.00429e-05	0.000760427	16.8165	17.3	19.8991	12.3348	12.2644	11.0808	12.4402
ENSG00000100030	MAPK1	protein_coding	11336	-0.675013	2.19843e-16	1.80129e-14	9.84676	10.3853	8.40381	5.6835	6.13117	6.10282		ENSG00000166446	CDYL2	protein_coding	8557	-0.761896	1.01533e-05	0.000765776	1.53525	1.49178	2.27344	0.979894	1.03473	1.08531	1.03725
ENSG00000101417	PXMP4	protein_coding	5723	1.07877	2.25953e-16	1.84874e-14	1.98483	1.77425	1.52207	3.62345	3.44933	4.02257		ENSG00000204616	TRIM31.4	protein_coding	3535	0.609176	1.02316e-05	0.000770385	9.70927	9.88296	7.7294	13.1672	13.6716	14.5788	14.3475
ENSG00000178921	PFAS	protein_coding	6471	-0.396816	2.36227e-16	1.9301e-14	62.3986	68.5882	65.6397	48.8349	49.4241	51.0651		ENSG00000183684	ALYREF	protein_coding	1581	-0.659942	1.03427e-05	0.000777021	54.4228	56.0089	40.5777	30.827	28.0894	34.0037	34.7815
ENSG00000149503	INCENP	protein_coding	4473	-0.605809	2.45354e-16	2.00186e-14	28.2054	31.1888	30.0767	21.489	18.3886	18.924		ENSG00000242259	C22orf39	protein_coding	6943	-0.583796	1.04502e-05	0.000784078	3.69337	3.57263	3.25531	2.35361	2.21844	2.46797	2.34529
ENSG00000178999	AURKB	protein_coding	2241	-0.870244	2.47223e-16	2.01428e-14	46.4302	50.1696	38.8084	27.644	22.4502	23.917		ENSG00000152763	WDR78	protein_coding	6700	0.984383	1.07808e-05	0.000806789	0.276745	0.280774	0.281898	0.511971	0.626346	0.673536	0.398418
ENSG00000163297	ANTXR2	protein_coding	9864	-0.781399	2.6298e-16	2.13967e-14	6.70987	6.31069	6.06948	3.21293	3.87745	3.99748		ENSG00000243896	OR2A7	protein_coding	1116	-1.39873	1.08629e-05	0.000811876	0.954457	1.2522	1.29751	0.426897	0.661156	0.17581	0.418588
ENSG00000182963	GJC1	protein_coding	8660	-0.634753	2.79129e-16	2.26789e-14	9.3217	10.4167	10.8729	6.08432	7.0443	6.61176		ENSG00000164124	TMEM144	protein_coding	9243	-0.653389	1.09401e-05	0.000816596	1.7713	1.61948	2.09108	1.12365	1.27226	1.03306	1.18409
ENSG00000096384	HSP90AB1	protein_coding	2980	-0.521421	3.44399e-16	2.79429e-14	1040.27	1022.96	1158.84	717.711	745.099	781.951		ENSG00000168509	HFE2	protein_coding	2329	0.675086	1.11967e-05	0.000833594	2.77799	2.75779	2.541	4.173	3.94032	4.97039	4.24078
ENSG00000083720	OXCT1	protein_coding	4194	-0.569501	3.52582e-16	2.8567e-14	22.4259	23.0529	25.3192	15.8284	16.4413	15.5102		ENSG00000102996	MMP15	protein_coding	4419	-0.64426	1.13051e-05	0.000840578	16.1678	15.0882	11.5115	9.23942	8.36947	9.82721	9.1215
ENSG00000108306	FBXL20	protein_coding	11038	0.812848	3.5895e-16	2.90425e-14	1.674	1.8265	1.65348	2.9421	2.94343	3.15518		ENSG00000177469	PTRF	protein_coding	3828	-0.688313	1.1386e-05	0.000845509	16.1493	15.6625	10.7231	9.42132	8.74606	8.45706	8.62952
ENSG00000067208	EVI5	protein_coding	8276	0.525039	3.59451e-16	2.90426e-14	8.32677	8.00168	8.13626	11.4725	12.0257	11.7116		ENSG00000070019	GUCY2C	protein_coding	4167	0.646385	1.16744e-05	0.000865806	2.71716	2.74738	2.64399	4.59611	4.67021	3.73542	3.89167
ENSG00000173621	LRFN4	protein_coding	2828	-0.646405	3.92073e-16	3.16344e-14	25.0641	26.8509	28.064	17.6631	16.8692	16.6149		ENSG00000180921	FAM83H	protein_coding	5654	-0.606395	1.19136e-05	0.000880279	8.1009	7.82837	6.50283	5.35907	5.08952	4.66161	4.54421
ENSG00000162892	IL24	protein_coding	1979	-1.36805	4.27159e-16	3.44177e-14	7.04089	6.09758	5.79894	2.70201	1.80104	2.74413		ENSG00000145779	TNFAIP8	protein_coding	9591	-0.956802	1.1904e-05	0.000880279	0.320839	0.268993	0.393852	0.158955	0.158671	0.170476	0.173952
ENSG00000128951	DUT	protein_coding	3674	0.526086	4.39367e-16	3.53524e-14	43.6559	37.6111	40.2305	58.6079	56.1929	60.0569		ENSG00000166866	MYO1A	protein_coding	4438	-0.969094	1.19152e-05	0.000880279	2.169	2.08307	1.12069	0.987616	0.987152	0.884199	0.827044
ENSG00000143294	PRCC	protein_coding	4108	-0.636997	4.59366e-16	3.69105e-14	13.1252	12.932	12.9919	8.60374	7.77537	8.67899		ENSG00000204386	NEU1.3	protein_coding	4822	0.580966	1.20092e-05	0.000883441	25.4443	26.835	20.8639	36.9416	35.3853	36.5526	37.1457
ENSG00000111412	C12orf49	protein_coding	8664	-0.683316	4.70318e-16	3.76864e-14	6.3631	6.25056	6.79842	4.15469	4.38285	3.59731		ENSG00000056586	RC3H2	protein_coding	11545	-0.594536	1.20192e-05	0.000883441	8.83673	9.32503	11.7626	6.52005	6.84244	6.65059	6.38158
ENSG00000197557	TTC30A	protein_coding	5975	1.23096	4.82997e-16	3.86491e-14	0.912537	1.1822	1.1339	2.33558	2.70732	2.56861		ENSG00000175832	ETV4	protein_coding	3607	-0.720331	1.19933e-05	0.000883441	42.3165	42.0955	27.8569	22.5991	19.1392	24.5504	24.681
ENSG00000114942	EEF1B2	protein_coding	1915	-0.42991	5.1171e-16	4.07784e-14	229.121	226.234	242.526	166.313	170.446	181.186		ENSG00000069535	MAOB	protein_coding	3050	0.621567	1.21763e-05	0.000892714	18.3544	16.5386	13.0662	24.7269	24.0406	24.7667	25.053
ENSG00000176105	YES1	protein_coding	5100	0.52147	5.335e-16	4.24567e-14	33.6172	29.8936	34.1599	44.6501	47.7922	47.7785		ENSG00000143224	PPOX	protein_coding	4607	-0.601058	1.22591e-05	0.000897647	3.35679	3.28999	3.03375	2.00619	2.26224	2.172	2.08592
ENSG00000164611	PTTG1	protein_coding	2013	-0.518636	5.36905e-16	4.26693e-14	82.537	85.6057	75.0059	58.3105	55.3659	55.9497		ENSG00000118507	AKAP7	protein_coding	4394	0.624534	1.23172e-05	0.000900764	2.34335	2.55041	2.69366	4.1635	4.1036	3.6764	3.58431
ENSG00000078269	SYNJ2	protein_coding	12493	0.535065	5.38735e-16	4.27563e-14	8.93484	8.98767	8.71013	12.9972	12.4106	13.1637		ENSG00000204344	STK19.3	protein_coding	3954	0.803686	1.24132e-05	0.000906631	2.5243	2.92257	1.95846	4.66296	3.3123	4.48249	4.96208
ENSG00000112414	ADGRG6	protein_coding	8473	0.913246	6.01886e-16	4.77031e-14	2.57402	2.24048	2.21931	4.47924	4.72434	4.05461		ENSG00000197863	ZNF790	protein_coding	3851	0.876422	1.24634e-05	0.000909051	1.24981	1.11655	1.50404	2.42477	2.93387	2.15683	1.80224
ENSG00000110958	PTGES3	protein_coding	3399	-0.570928	6.05232e-16	4.7903e-14	89.207	82.0008	74.8485	58.1313	53.3989	54.0445		ENSG00000182568	SATB1	protein_coding	13405	-0.755744	1.24778e-05	0.000909051	1.00356	1.12268	1.60152	0.757008	0.753399	0.702558	0.706927
ENSG00000140545	MFGE8	protein_coding	6837	0.805807	6.42562e-16	5.07886e-14	2.7912	3.27165	3.19527	5.05509	5.87486	5.3011		ENSG00000119986	AVPI1	protein_coding	1457	-0.779392	1.2513e-05	0.00091047	5.76736	5.81011	4.53707	3.92382	2.94355	2.78303	2.88559
ENSG00000117143	UAP1	protein_coding	3437	-0.470112	6.59008e-16	5.20178e-14	89.4545	80.7517	86.4919	58.7408	62.381	64.1295		ENSG00000182472	CAPN12	protein_coding	5966	0.883246	1.25399e-05	0.000911283	0.866253	0.905412	0.453765	1.31761	1.42227	1.37029	1.49891
ENSG00000174574	AKIRIN1	protein_coding	2741	-0.720794	6.62502e-16	5.22228e-14	24.0362	21.8512	25.575	13.7987	14.754	14.8164		ENSG00000204634	TBC1D8	protein_coding	6030	0.535349	1.25971e-05	0.000914289	13.484	13.4103	14.1784	19.191	20.4499	20.5423	19.1572
ENSG00000082516	GEMIN5	protein_coding	5637	-0.557559	6.86831e-16	5.40493e-14	18.2972	19.9189	17.7095	13.4193	12.2325	12.3356		ENSG00000203811	HIST2H3C	protein_coding	1656	-0.676365	1.26608e-05	0.000917757	858.343	948.95	1364.49	682.319	632.446	651.959	679.358
ENSG00000186193	SAPCD2	protein_coding	3848	-0.567377	6.87532e-16	5.40493e-14	17.8299	18.6244	18.6128	12.9472	12.1483	12.088		ENSG00000198517	MAFK	protein_coding	4458	-0.750149	1.26884e-05	0.000918606	3.3274	3.28541	2.92332	2.38316	1.89304	1.83382	1.42212
ENSG00000124783	SSR1	protein_coding	11349	0.396387	7.21607e-16	5.65752e-14	23.7813	22.3028	24.3785	30.9131	30.3429	31.4882		ENSG00000153561	RMND5A	protein_coding	6804	-0.649942	1.33323e-05	0.000964012	16.7916	17.5685	24.6777	12.1135	13.0946	12.3613	12.5447
ENSG00000188042	ARL4C	protein_coding	4013	0.513424	7.58617e-16	5.93968e-14	29.0608	25.1928	28.1494	40.2021	38.2258	39.1857		ENSG00000090530	LEPREL1	protein_coding	5605	-0.617758	1.36281e-05	0.000981715	2.02005	2.10006	2.30263	1.41948	1.30819	1.42354	1.41685
ENSG00000197451	HNRNPAB	protein_coding	2144	-0.379155	7.69611e-16	6.00958e-14	255.087	251.284	268.343	194.354	195.464	205.774		ENSG00000188993	LRRC66	protein_coding	3327	1.46293	1.40653e-05	0.00101195	0.0948624	0.129241	0.227077	0.386633	0.360386	0.393155	0.42123
ENSG00000048544	MRPS10	protein_coding	2110	-0.664699	7.80134e-16	6.08358e-14	42.7809	37.5223	36.9584	25.9606	23.7141	24.2269		ENSG00000004468	CD38	protein_coding	6855	-0.7049	1.43432e-05	0.00103066	1.38697	1.48582	1.70825	1.00774	0.867821	0.782335	1.07087
ENSG00000104213	PDGFRL	protein_coding	2409	1.39139	8.11668e-16	6.32102e-14	3.0178	2.68785	1.77927	6.60498	5.40608	7.44903		ENSG00000163220	S100A9	protein_coding	577	0.961229	1.46094e-05	0.00104793	5.74328	6.47399	3.8189	12.798	7.67261	11.6748	10.5249
ENSG00000198363	ASPH	protein_coding	20047	0.409844	8.55261e-16	6.6516e-14	21.9323	21.0826	20.4361	28.2871	28.2694	27.7314		ENSG00000198324	FAM109A	protein_coding	3361	-0.633112	1.46522e-05	0.00104793	18.1937	17.279	13.3557	10.5603	10.1122	11.6559	9.72928
ENSG00000116704	SLC35D1	protein_coding	6162	-0.979453	9.96072e-16	7.72606e-14	3.46564	3.58227	3.52285	1.94722	1.53505	1.85842		ENSG00000156052	GNAQ	protein_coding	6738	-0.754809	1.46436e-05	0.00104793	6.37608	7.01964	10.4648	4.97064	5.13992	4.50374	4.1796
ENSG00000186591	UBE2H	protein_coding	6392	0.455117	1.02465e-15	7.93717e-14	17.4155	17.1057	16.9805	24.5866	23.1409	22.8838		ENSG00000092470	WDR76	protein_coding	4078	-0.557399	1.48116e-05	0.00105643	5.90119	6.02327	6.31425	3.92536	4.1841	4.20185	4.20571
ENSG00000142156	COL6A1	protein_coding	5343	0.504152	1.07218e-15	8.29429e-14	32.9104	34.3456	33.4344	51.0652	46.0548	45.716		ENSG00000196562	SULF2	protein_coding	6657	1.75765	1.51819e-05	0.00108018	0.0474098	0.0322957	0.0472865	0.100193	0.193967	0.137542	0.120297
ENSG00000101384	JAG1	protein_coding	8534	0.914276	1.13041e-15	8.73313e-14	1.61501	1.75888	2.25205	3.56083	3.55005	3.54144		ENSG00000163288	GABRB1	protein_coding	3140	0.793929	1.54024e-05	0.00109451	0.778967	0.872979	0.922303	1.51725	1.4099	1.60379	1.40271
ENSG00000106367	AP1S1	protein_coding	1539	-0.554412	1.14525e-15	8.83608e-14	58.2598	62.0577	62.1705	42.1178	38.7477	43.2647		ENSG00000085831	TTC39A	protein_coding	9362	-0.669362	1.55544e-05	0.00110396	1.03663	1.05636	0.914568	0.631017	0.56647	0.663653	0.684315
ENSG00000188211	NCR3LG1	protein_coding	6438	-0.811689	1.15911e-15	8.93114e-14	6.28125	6.19452	7.7101	3.78825	3.96057	3.77754		ENSG00000162814	SPATA17	protein_coding	6515	1.38588	1.58085e-05	0.00112062	0.333047	0.263997	0.251249	0.628886	0.56627	0.49189	1.3009
ENSG00000091317	CMTM6	protein_coding	4413	0.522992	1.16661e-15	8.97707e-14	21.2786	19.4746	22.5274	29.1992	30.6294	31.1395		ENSG00000137259	HIST1H2AB	protein_coding	477	-0.705103	1.5836e-05	0.0011212	467.373	465.141	726.846	351.271	324.259	317.135	363.754
ENSG00000165102	HGSNAT	protein_coding	8943	0.630695	1.20559e-15	9.26475e-14	5.09764	5.03533	5.50406	8.53141	7.72579	7.97346		ENSG00000182611	HIST1H2AJ	protein_coding	496	-0.843954	1.5957e-05	0.00112838	281.883	282.34	525.998	187.301	199.338	202.137	220.521
ENSG00000120217	CD274	protein_coding	4108	-1.27912	1.22694e-15	9.41637e-14	4.49796	3.68974	3.50041	1.77789	1.40157	1.60935		ENSG00000179627	ZBTB42	protein_coding	3905	-0.72721	1.60852e-05	0.00113467	1.44468	1.42457	1.51549	0.927215	0.956559	0.770412	0.837391
ENSG00000276180	HIST1H4I	protein_coding	1294	-0.848231	1.34014e-15	1.02716e-13	45.9985	49.1291	50.3273	31.1439	22.5653	27.0054		ENSG00000058668	ATP2B4	protein_coding	9721	0.562926	1.61135e-05	0.00113527	2.72313	2.853	2.48047	3.7639	4.0181	3.88869	4.24259
ENSG00000115008	IL1A	protein_coding	2124	-3.11537	1.44166e-15	1.10351e-13	1.78267	1.73211	1.88782	0.245614	0.193625	0.166748		ENSG00000108950	FAM20A	protein_coding	6203	0.669429	1.6214e-05	0.00113957	1.13843	0.94447	1.05555	1.8049	1.72478	1.53935	1.53846
ENSG00000124098	FAM210B	protein_coding	3577	0.690144	1.45214e-15	1.11008e-13	18.6303	15.4277	18.2835	27.1635	28.8583	28.4499		ENSG00000135374	ELF5	protein_coding	4494	-1.34649	1.62125e-05	0.00113957	0.3687	0.328899	0.350229	0.0848095	0.102616	0.14553	0.237597
ENSG00000010278	CD9	protein_coding	3299	-1.04445	1.45712e-15	1.11242e-13	7.25372	5.93279	7.04115	3.16269	2.78412	3.79329		ENSG00000269190	FBXO17	protein_coding	4957	0.593352	1.63182e-05	0.00114412	4.04298	3.36129	3.23867	5.26683	5.28418	5.44901	5.45242
ENSG00000139737	SLAIN1	protein_coding	4133	-0.690924	1.54644e-15	1.17906e-13	11.1036	10.753	10.1701	6.68989	6.26891	6.82693		ENSG00000132481	TRIM47	protein_coding	3142	-0.722201	1.6312e-05	0.00114412	4.08069	3.58378	2.80522	1.97117	2.06948	2.18559	2.31512
ENSG00000124831	LRRFIP1	protein_coding	11901	-0.418716	1.67689e-15	1.27685e-13	12.1282	12.0191	12.0944	9.19447	9.12299	8.80892		ENSG00000005486	RHBDD2	protein_coding	2441	0.623068	1.66326e-05	0.00116474	6.0445	5.65886	4.87461	8.17775	7.78354	9.29711	8.99459
ENSG00000163946	FAM208A	protein_coding	9824	-0.59422	1.69675e-15	1.29028e-13	20.3966	19.4735	22.6034	13.1165	14.7776	13.5194		ENSG00000101986	ABCD1	protein_coding	4233	0.705232	1.67928e-05	0.00117312	5.34959	5.34561	3.74799	8.76752	6.75447	8.26593	7.77234
ENSG00000001629	ANKIB1	protein_coding	7130	0.603328	1.75987e-15	1.33654e-13	10.5361	10.3817	11.4608	15.4749	17.804	15.9783		ENSG00000138002	IFT172	protein_coding	8401	0.693672	1.68732e-05	0.00117663	0.502469	0.518224	0.592027	0.867657	0.900245	0.864128	0.810256
ENSG00000175063	UBE2C	protein_coding	1286	-0.947023	1.87292e-15	1.42054e-13	64.0684	68.8882	51.608	34.0759	26.33	35.0683		ENSG00000203326	ZNF525	protein_coding	7193	0.573692	1.68901e-05	0.00117663	1.48633	1.53555	1.48794	2.28506	2.21186	2.28218	2.18027
ENSG00000020181	ADGRA2	protein_coding	7061	0.828993	1.8963e-15	1.4364e-13	2.5525	2.43842	2.3498	4.17437	4.36829	4.48086		ENSG00000158555	GDPD5	protein_coding	9867	-0.821864	1.69245e-05	0.00117663	0.647719	0.659119	0.472163	0.3911	0.285097	0.324786	0.358463
ENSG00000276043	UHRF1	protein_coding	5145	-0.459833	2.22578e-15	1.68378e-13	43.5086	46.4505	45.5782	35.2099	31.867	31.5049		ENSG00000154153	FAM134B	protein_coding	4568	-1.4664	1.69148e-05	0.00117663	0.207273	0.229441	0.344556	0.114724	0.0706675	0.0859036	0.0876554
ENSG00000164023	SGMS2	protein_coding	7635	0.830216	2.26792e-15	1.71343e-13	2.75735	2.4093	2.39046	4.0826	4.86582	4.48417		ENSG00000004059	ARF5	protein_coding	1871	-0.562615	1.71003e-05	0.00118742	25.3026	25.7537	21.9391	16.4493	15.7744	17.7922	16.015
ENSG00000080573	COL5A3	protein_coding	6750	7.06513	2.29713e-15	1.73324e-13	0	0	0	0.405755	0.304637	0.29733		ENSG00000159388	BTG2	protein_coding	2757	0.697009	1.71749e-05	0.00119117	6.31043	5.75107	4.7726	8.98575	7.62739	9.13293	10.8441
ENSG00000138073	PREB	protein_coding	3221	-0.628021	2.33501e-15	1.75954e-13	18.8556	19.0517	19.6604	12.5117	11.1082	13.5247		ENSG00000168610	STAT3	protein_coding	8812	0.52374	1.76822e-05	0.00122345	9.10612	9.36566	8.52337	13.2891	12.8111	12.8101	12.8668
ENSG00000107738	VSIR	protein_coding	5128	3.69161	2.39981e-15	1.80603e-13	0.0590701	0.0286973	0.053926	0.610396	0.855455	0.506486		ENSG00000213463	SYNJ2BP	protein_coding	2096	-0.627932	1.78891e-05	0.00123478	9.26042	8.39814	7.17881	5.04603	5.28041	5.89735	5.31714
ENSG00000119801	YPEL5	protein_coding	3421	0.838197	2.44906e-15	1.84072e-13	5.40123	5.89328	5.90087	9.18782	11.3003	10.3184		ENSG00000167995	BEST1	protein_coding	8930	1.31249	1.79488e-05	0.00123742	0.101609	0.129405	0.0423005	0.213401	0.165252	0.285627	0.321344
ENSG00000173852	DPY19L1	protein_coding	6278	0.614207	2.51472e-15	1.88763e-13	16.9356	16.0099	19.1608	24.4929	27.0549	28.245		ENSG00000198099	ADH4	protein_coding	2453	2.07507	1.81462e-05	0.00124953	0.0482481	0.0766891	0.102662	0.271906	0.432392	0.133309	0.408082
ENSG00000148154	UGCG	protein_coding	4615	0.581203	2.52009e-15	1.88922e-13	46.011	38.9344	45.8691	62.9357	68.0235	64.7972		ENSG00000197429	IPP	protein_coding	3705	-0.659185	1.83665e-05	0.0012632	4.40828	4.91784	5.81144	3.34328	3.52246	3.10678	2.71983
ENSG00000138674	SEC31A	protein_coding	9145	0.555046	2.73976e-15	2.04911e-13	14.1933	13.4528	15.2554	21.378	19.5324	22.114		ENSG00000135046	ANXA1	protein_coding	4561	-0.965468	1.85707e-05	0.00127572	0.787115	0.783655	0.510725	0.376037	0.374102	0.358481	0.336528
ENSG00000176170	SPHK1	protein_coding	4416	-0.665281	2.74041e-15	2.04911e-13	22.6018	25.0598	23.8585	16.6275	13.8142	14.6502		ENSG00000232040	SCAND3	protein_coding	5824	0.585235	1.86992e-05	0.00128303	1.68669	1.69809	1.80526	2.54406	2.59717	2.5042	2.71569
ENSG00000119326	CTNNAL1	protein_coding	3131	0.58247	2.7806e-15	2.07649e-13	55.0968	56.4011	65.0925	82.3516	91.1139	91.0976		ENSG00000112308	C6orf62	protein_coding	4134	-0.509919	1.87571e-05	0.00128547	51.4847	53.2736	52.6471	37.362	34.9046	36.8298	38.3072
ENSG00000100242	SUN2	protein_coding	6489	0.643622	3.04249e-15	2.26915e-13	7.56229	8.61777	9.31151	14.0089	12.5277	13.3358		ENSG00000100605	ITPK1	protein_coding	6783	-0.628123	1.91867e-05	0.00131265	5.0077	4.42156	4.35308	3.17471	2.56991	2.72867	3.43366
ENSG00000089693	MLF2	protein_coding	3781	-0.46917	3.12327e-15	2.32641e-13	47.708	46.3548	51.3059	35.0802	34.8065	35.158		ENSG00000162733	DDR2	protein_coding	10730	0.734582	1.94033e-05	0.00132505	0.345609	0.365668	0.310972	0.603847	0.623184	0.487614	0.565972
ENSG00000078967	UBE2D4	protein_coding	4713	-0.874625	3.20215e-15	2.38212e-13	5.23813	5.2769	5.66209	3.18236	2.70509	2.93077		ENSG00000101752	MIB1	protein_coding	10033	-0.583815	1.96776e-05	0.00134061	14.8083	15.9348	20.1114	11.1305	11.7714	10.9839	11.3209
ENSG00000179958	DCTPP1	protein_coding	1581	-0.730565	3.26415e-15	2.42514e-13	35.924	38.6283	40.1419	24.0879	20.0298	24.866		ENSG00000111700	SLCO1B3	protein_coding	3735	0.680742	1.97013e-05	0.00134064	2.09137	1.97868	2.61268	3.64807	3.88927	3.27444	3.28761
ENSG00000010270	STARD3NL	protein_coding	4348	-0.649827	3.2901e-15	2.4413e-13	12.4704	11.6767	12.9744	7.16897	8.29204	8.19993		ENSG00000171135	JAGN1	protein_coding	1799	-0.61775	1.98462e-05	0.00134891	24.4512	24.3345	31.1112	17.1606	18.7385	15.1234	18.2139
ENSG00000181458	TMEM45A	protein_coding	6005	1.63643	3.47054e-15	2.57191e-13	0.453989	0.612655	0.483529	1.80266	1.39255	1.63177		ENSG00000138735	PDE5A	protein_coding	9756	-1.12462	2.02305e-05	0.0013718	0.497382	0.54266	0.955071	0.36625	0.363971	0.201111	0.259935
ENSG00000203805	PLPP4	protein_coding	1785	1.10383	3.53539e-15	2.61664e-13	4.41216	4.36945	4.41523	9.79073	9.06232	9.52395		ENSG00000144468	RHBDD1	protein_coding	6926	-0.65155	2.03271e-05	0.00137674	4.25496	4.68725	5.92667	3.28801	3.33582	3.22946	2.71719
ENSG00000070087	PFN2	protein_coding	3440	0.540001	3.73892e-15	2.76376e-13	69.9162	60.4895	64.5913	89.9679	95.0441	98.4269		ENSG00000104863	LIN7B	protein_coding	1753	0.740488	2.03877e-05	0.00137912	1.68786	1.80898	1.7957	2.93515	2.7622	3.24581	2.89324
ENSG00000164244	PRRC1	protein_coding	9064	0.645957	4.13566e-15	3.05314e-13	12.9666	10.6181	11.6086	17.2092	20.0246	17.8441		ENSG00000135679	MDM2	protein_coding	8017	-0.830788	2.041e-05	0.00137912	14.2411	14.1728	24.8232	10.1915	12.0049	8.87571	8.78201
ENSG00000116161	CACYBP	protein_coding	4511	-0.531681	4.15716e-15	3.06513e-13	25.7183	22.9336	25.4709	16.1617	17.2612	17.8224		ENSG00000090512	FETUB	protein_coding	2024	1.4928	2.04866e-05	0.00138267	0.136441	0.252276	0.186632	0.517845	0.706316	0.646258	0.36269
ENSG00000109805	NCAPG	protein_coding	4921	-0.485577	4.31751e-15	3.1753e-13	30.7774	28.8877	32.649	21.1229	22.3696	22.4551		ENSG00000135272	MDFIC	protein_coding	5252	-0.525731	2.07355e-05	0.00139785	7.84962	8.30988	8.25924	5.53341	5.49664	5.81538	5.78149
ENSG00000196712	NF1	protein_coding	27130	0.38251	4.35469e-15	3.19861e-13	6.47023	6.45485	6.26352	8.4608	8.52939	8.03295		ENSG00000186204	CYP4F12	protein_coding	5351	0.639535	2.0896e-05	0.00140702	3.4209	3.78175	2.63547	5.42213	5.16226	5.03557	4.93871
ENSG00000152611	CAPSL	protein_coding	1135	4.6355	4.46518e-15	3.27563e-13	0.133441	0.129656	0	2.87272	2.05328	2.49637		ENSG00000150455	TIRAP	protein_coding	3591	-0.662673	2.0962e-05	0.00140982	4.24061	4.27321	3.27847	2.29519	2.59408	2.7501	2.36016
ENSG00000167085	PHB	protein_coding	3838	-0.45379	4.68345e-15	3.43143e-13	60.6928	62.4988	68.1605	46.181	45.3265	48.2011		ENSG00000178150	ZNF114	protein_coding	3087	-0.593799	2.09935e-05	0.0014103	4.35787	4.24831	4.73148	2.87054	2.83834	3.22028	2.83197
ENSG00000213625	LEPROT	protein_coding	5237	0.599837	4.71278e-15	3.44857e-13	13.795	11.802	14.1514	19.1759	20.601	20.4915		ENSG00000184825	HIST1H2AH	protein_coding	457	-0.611741	2.13229e-05	0.00143015	486.964	479.323	673.381	350.172	347.33	356.63	375.877
ENSG00000167670	CHAF1A	protein_coding	4299	-0.519064	4.92488e-15	3.59473e-13	24.4499	27.5219	25.8264	18.2936	17.2514	18.7013		ENSG00000104343	UBE2W	protein_coding	9090	-0.616666	2.13386e-05	0.00143015	3.61959	3.39991	4.67504	2.47905	2.58227	2.56857	2.50348
ENSG00000117385	P3H1	protein_coding	6766	0.612583	5.5945e-15	4.07838e-13	10.0956	11.5057	10.7899	16.9436	15.5403	17.0298		ENSG00000168067	MAP4K2	protein_coding	3745	-0.791354	2.13775e-05	0.0014311	2.918	2.64794	1.8324	1.43752	1.28065	1.57173	1.47904
ENSG00000113645	WWC1	protein_coding	10076	-0.492529	5.88006e-15	4.28119e-13	9.52987	9.11351	9.13908	6.93785	6.21761	6.57306		ENSG00000183798	EMILIN3	protein_coding	3796	-1.57407	2.1416e-05	0.00143202	0.228641	0.233626	0.265362	0.0753031	0.0850393	0.068916	0.0879017
ENSG00000156011	PSD3	protein_coding	15213	0.61456	5.92746e-15	4.3103e-13	2.58848	2.52473	2.6539	4.24364	3.74864	3.90343		ENSG00000068793	CYFIP1	protein_coding	10435	-0.542286	2.14703e-05	0.00143362	11.1226	11.0715	9.49034	7.07207	6.79249	7.52099	7.65517
ENSG00000138061	CYP1B1	protein_coding	6014	2.742	6.13269e-15	4.4515e-13	0.0503677	0.122348	0.137945	0.715647	0.775016	0.667434		ENSG00000119977	TCTN3	protein_coding	3218	-0.572893	2.14896e-05	0.00143362	14.9443	13.746	14.2035	10.082	8.26871	9.57241	10.5557
ENSG00000182307	C8orf33	protein_coding	3378	-0.580777	6.13695e-15	4.4515e-13	22.1041	22.8276	21.5299	15.2892	13.1892	15.8318		ENSG00000154262	ABCA6	protein_coding	14151	1.01022	2.16093e-05	0.00143995	0.0836356	0.0911564	0.133469	0.205367	0.185753	0.231084	0.179205
ENSG00000074527	NTN4	protein_coding	4166	0.81175	6.58247e-15	4.76873e-13	6.61665	7.27675	8.86153	13.0233	13.6231	13.404		ENSG00000241635	UGT1A8	protein_coding	7982	1.09769	2.16877e-05	0.00144351	0.172987	0.154874	0.220847	0.423774	0.485306	0.278582	0.317706
ENSG00000276966	HIST1H4E	protein_coding	1487	-0.789049	6.75107e-15	4.88479e-13	150.641	164.874	195.544	107.968	89.701	98.1297		ENSG00000137992	DBT	protein_coding	11303	-0.542681	2.18104e-05	0.00145001	3.97895	4.41759	4.04936	3.08957	2.86412	2.70794	2.72773
ENSG00000137802	MAPKBP1	protein_coding	10357	-0.579978	6.80019e-15	4.91421e-13	6.75606	7.30329	7.42262	4.84814	5.0165	4.53672		ENSG00000165507	C10orf10	protein_coding	2979	0.585925	2.19742e-05	0.00145921	4.27749	4.15876	3.78293	5.7733	6.06825	6.67405	6.04848
ENSG00000181751	C5orf30	protein_coding	3568	-0.68695	6.91563e-15	4.99144e-13	14.2627	13.6931	15.0357	9.35758	8.26055	9.06606		ENSG00000158435	CNOT11	protein_coding	2786	0.531243	2.21001e-05	0.00146589	77.4433	79.1463	67.0248	110.041	101.749	110.802	108.486
ENSG00000175215	CTDSP2	protein_coding	5442	-0.576889	6.98319e-15	5.03395e-13	29.5564	27.6094	28.8118	20.7782	16.9532	19.8498		ENSG00000203857	HSD3B1	protein_coding	2447	1.65324	2.26483e-05	0.00150053	0.161221	0.120807	0.15437	0.545145	0.282687	0.641451	0.354538
ENSG00000128536	CDHR3	protein_coding	7087	0.780422	7.11799e-15	5.11844e-13	2.41491	3.05242	3.04354	4.78475	5.08732	4.79759		ENSG00000239789	MRPS17.1	protein_coding	2157	-0.640706	2.27162e-05	0.00150158	5.5052	5.49442	6.45042	3.86523	3.97659	3.09269	3.86735
ENSG00000275126	HIST1H4L	protein_coding	312	-0.944994	7.10948e-15	5.11844e-13	100.485	119.803	109.461	69.3908	50.9681	51.0825		ENSG00000145850	TIMD4	protein_coding	1555	0.957154	2.30616e-05	0.00152094	0.862592	1.00238	0.890713	1.96082	1.51247	2.14499	1.63082
ENSG00000084234	APLP2	protein_coding	7451	0.741748	7.16918e-15	5.14889e-13	7.62259	8.76915	7.66394	15.3509	12.0694	12.8024		ENSG00000144959	NCEH1	protein_coding	4808	-0.550356	2.32024e-05	0.00152848	9.06681	9.14433	10.7373	6.7182	6.67564	6.18918	6.71791
ENSG00000052723	SIKE1	protein_coding	5894	0.513131	7.25003e-15	5.20053e-13	11.2808	11.5101	11.8702	15.5337	17.3277	16.645		ENSG00000105552	BCAT2	protein_coding	4553	-0.587089	2.32914e-05	0.00153259	9.53996	8.85374	7.4531	5.61907	5.31752	6.03306	6.03883
ENSG00000180596	HIST1H2BC	protein_coding	834	-0.74909	7.36263e-15	5.2748e-13	278.032	303.848	278.025	181.87	156.318	173.264		ENSG00000101222	SPEF1	protein_coding	1925	2.21148	2.35257e-05	0.00154625	0.0409879	0.0837633	0.0327051	0.222741	0.359342	0.305772	0.242673
ENSG00000165240	ATP7A	protein_coding	8529	0.942686	8.24007e-15	5.89616e-13	1.17201	1.44934	1.55629	2.5231	2.84492	2.69916		ENSG00000100344	PNPLA3	protein_coding	3232	0.603662	2.39781e-05	0.00157241	4.52855	4.77281	5.45422	7.47351	8.21862	7.26456	6.79325
ENSG00000124882	EREG	protein_coding	5717	-0.83886	8.38503e-15	5.99251e-13	5.66933	5.76593	5.46584	2.96567	3.6208	2.89103		ENSG00000049130	KITLG	protein_coding	6030	-0.84211	2.42283e-05	0.00158521	7.14434	7.99982	13.8965	5.26193	5.94991	5.141	5.1905
ENSG00000105223	PLD3	protein_coding	5184	0.496736	8.41643e-15	6.00758e-13	15.4261	13.9949	14.6161	21.0576	20.5736	20.4961		ENSG00000131910	NR0B2	protein_coding	1156	-0.826177	2.44217e-05	0.00159426	3.61747	4.13805	3.3766	2.26669	2.23397	1.58411	2.30917
ENSG00000142623	PADI1	protein_coding	4903	3.90948	8.43708e-15	6.01493e-13	0.0308904	0.0300142	0.0564007	0.505406	0.559195	0.842751		ENSG00000048052	HDAC9	protein_coding	16827	-0.831137	2.47441e-05	0.00160984	0.278995	0.309833	0.422783	0.158551	0.19184	0.205994	0.194331
ENSG00000125845	BMP2	protein_coding	3601	-1.41318	8.48361e-15	6.04071e-13	2.60768	3.51451	2.80296	1.05032	1.18014	1.11468		ENSG00000168071	CCDC88B	protein_coding	8331	-1.44321	2.48144e-05	0.0016126	0.16574	0.132257	0.0982408	0.0514675	0.0553542	0.0392518	0.0480626
ENSG00000213719	CLIC1	protein_coding	1942	-0.729073	8.7072e-15	6.19233e-13	18.6395	21.2177	19.9354	12.0213	12.4945	11.6112		ENSG00000114904	NEK4	protein_coding	4056	-0.560787	2.50295e-05	0.00162475	4.77574	5.25422	5.27748	3.32412	3.53598	3.35391	3.61975
ENSG00000173120	KDM2A	protein_coding	10380	-0.43241	8.74037e-15	6.20833e-13	13.5843	13.8228	13.7201	10.4161	10.1428	9.9291		ENSG00000172086	KRCC1	protein_coding	1753	0.643354	2.56903e-05	0.00166436	8.68685	8.53899	6.32086	11.7134	11.7328	13.5056	12.4866
ENSG00000076928	ARHGEF1	protein_coding	8636	-0.493345	8.96324e-15	6.35888e-13	12.6798	13.3766	12.5522	9.65021	8.69888	9.06346		ENSG00000204519	ZNF551	protein_coding	4709	0.538277	2.61236e-05	0.00169008	8.4029	9.348	8.27575	13.041	13.0933	12.5275	11.7768
ENSG00000105401	CDC37	protein_coding	3041	-0.536282	9.24943e-15	6.55391e-13	77.0477	85.7989	81.6595	58.7132	52.2922	57.534		ENSG00000120262	CCDC170	protein_coding	5440	1.15311	2.63857e-05	0.00170322	0.166796	0.158083	0.0694381	0.359065	0.322131	0.276513	0.282151
ENSG00000013288	MAN2B2	protein_coding	8898	0.939734	9.85961e-15	6.97777e-13	1.20851	1.38924	1.38297	2.74093	2.35719	2.54743		ENSG00000162669	HFM1	protein_coding	5827	-0.884766	2.65004e-05	0.00170871	0.56871	0.576499	0.475394	0.277985	0.332393	0.269372	0.29777
ENSG00000188641	DPYD	protein_coding	6443	0.70814	1.00401e-14	7.09688e-13	6.18235	5.82427	4.74265	9.19001	9.51075	8.6303		ENSG00000129474	AJUBA	protein_coding	5979	-0.51445	2.6729e-05	0.00171944	38.9032	39.4054	39.5812	27.0042	25.6301	30.1793	27.2454
ENSG00000148680	HTR7	protein_coding	3131	-0.969239	1.00681e-14	7.108e-13	7.40106	5.96912	6.97735	3.45735	3.32756	3.58206		ENSG00000065361	ERBB3	protein_coding	8651	-0.532038	2.6756e-05	0.00171944	28.9805	28.2627	23.9938	18.3771	18.2682	18.3783	19.9179
ENSG00000007255	TRAPPC6A	protein_coding	933	2.03782	1.03136e-14	7.27252e-13	2.11032	1.41955	1.33376	6.98935	5.58338	7.33904		ENSG00000166848	TERF2IP	protein_coding	3379	-0.780251	2.67415e-05	0.00171944	19.7897	19.3662	11.1233	9.51707	9.28044	9.32922	11.0007
ENSG00000275700	AATF	protein_coding	4714	-0.620032	1.06809e-14	7.52238e-13	12.1769	13.2051	12.7297	8.65971	7.53192	8.56504		ENSG00000114200	BCHE	protein_coding	3082	0.811428	2.71843e-05	0.00174192	0.60162	0.802211	0.776241	1.31394	1.19703	1.29444	1.32084
ENSG00000163359	COL6A3	protein_coding	19633	0.799246	1.08953e-14	7.6549e-13	1.71258	1.62653	1.64796	3.24177	2.43688	2.98856		ENSG00000197905	TEAD4	protein_coding	2272	-0.645851	2.71963e-05	0.00174192	9.84536	10.0659	7.454	5.55681	5.72385	6.53437	5.63957
ENSG00000148426	PROSER2	protein_coding	3663	-1.75916	1.08851e-14	7.6549e-13	1.77794	2.12926	2.15157	0.676496	0.785919	0.354526		ENSG00000135638	EMX1	protein_coding	3721	-1.08814	2.71524e-05	0.00174192	0.498305	0.498337	0.490664	0.25607	0.1859	0.228491	0.26902
ENSG00000182326	C1S	protein_coding	6462	2.34979	1.11353e-14	7.81405e-13	0.140627	0.182185	0.149778	0.686215	1.06071	0.712509		ENSG00000141738	GRB7	protein_coding	3597	-0.757366	2.73054e-05	0.00174697	2.40193	2.62241	1.99531	1.52316	1.08975	1.61821	1.37292
ENSG00000188153	COL4A5	protein_coding	8738	0.857015	1.18045e-14	8.27369e-13	2.09729	2.17254	2.64254	4.61206	4.09472	3.86409		ENSG00000116984	MTR	protein_coding	11402	-0.514383	2.75235e-05	0.00175898	9.08595	9.30764	9.24867	5.93746	6.91613	6.48162	6.46747
ENSG00000123240	OPTN	protein_coding	5138	0.743783	1.27203e-14	8.90479e-13	10.2877	9.99587	8.12698	15.6871	15.1815	16.6126		ENSG00000147606	SLC26A7	protein_coding	6269	1.43944	2.76334e-05	0.00176252	0.0692231	0.0685891	0.0903836	0.18239	0.264821	0.20865	0.138388
ENSG00000134294	SLC38A2	protein_coding	6602	-0.461712	1.30407e-14	9.11813e-13	114.59	101.755	114.747	77.3203	82.3309	80.7732		ENSG00000168763	CNNM3	protein_coding	4416	-0.511458	2.76399e-05	0.00176252	11.0777	11.4531	10.6925	7.77847	7.83213	7.80491	7.67694
ENSG00000198087	CD2AP	protein_coding	6751	-0.667175	1.31955e-14	9.21527e-13	13.1691	12.425	13.3126	7.94003	8.97531	7.6245		ENSG00000139410	SDSL	protein_coding	2216	-0.702955	2.78674e-05	0.00177506	4.71773	4.81453	3.55129	2.68737	2.4348	2.71522	3.0115
ENSG00000273802	HIST1H2BG	protein_coding	1534	-1.21634	1.40051e-14	9.76898e-13	116.702	119.435	81.4816	56.2835	39.4996	40.866		ENSG00000183496	MEX3B	protein_coding	4364	-0.660058	2.82706e-05	0.00179876	1.70857	1.68117	1.86102	1.18995	0.972189	1.109	1.14691
ENSG00000187678	SPRY4	protein_coding	5930	-0.810018	1.4716e-14	1.02526e-12	6.41069	8.53676	7.6711	4.64062	4.02244	4.24051		ENSG00000135218	CD36	protein_coding	9988	1.30961	2.83924e-05	0.00180452	0.0355485	0.0726471	0.0504263	0.119247	0.11081	0.157152	0.173719
ENSG00000170540	ARL6IP1	protein_coding	3666	0.545031	1.48584e-14	1.03394e-12	52.8814	46.2032	56.3475	73.7844	78.0041	75.0981		ENSG00000126243	LRFN3	protein_coding	4044	-0.725079	2.84492e-05	0.00180615	2.46812	2.29931	1.68135	1.28411	1.3228	1.37466	1.27067
ENSG00000153207	AHCTF1	protein_coding	9609	-0.436756	1.6944e-14	1.17766e-12	13.24	13.3086	13.6266	9.54169	10.172	9.97633		ENSG00000163946	FAM208A	protein_coding	9824	-0.523737	2.87313e-05	0.00182006	10.3687	10.4142	11.1893	7.25004	8.17256	7.30305	6.90174
ENSG00000100304	TTLL12	protein_coding	4622	-0.681197	1.79377e-14	1.24524e-12	14.0577	14.5504	16.3933	9.73504	8.39367	9.91048		ENSG00000225968	ELFN1	protein_coding	3845	0.747206	2.88211e-05	0.00182375	1.66217	1.62852	1.09704	2.54007	2.09889	2.77254	2.58609
ENSG00000235173	HGH1	protein_coding	2814	-0.666368	1.89699e-14	1.31532e-12	18.5687	21.3366	20.1946	13.6724	11.5457	12.628		ENSG00000157978	LDLRAP1	protein_coding	5397	-0.724394	2.88879e-05	0.00182398	4.76598	4.64582	3.12628	2.63941	2.27288	2.87199	2.38648
ENSG00000164932	CTHRC1	protein_coding	1776	0.937771	1.90091e-14	1.31647e-12	9.03959	7.45742	7.62956	15.1277	13.7395	17.1502		ENSG00000158373	HIST1H2BD	protein_coding	898	-1.05843	2.88582e-05	0.00182398	116.244	115.666	282.326	71.0382	81.4469	82.8805	93.637
ENSG00000257923	CUX1	protein_coding	17788	0.671069	1.92418e-14	1.331e-12	3.03967	3.16028	3.2258	5.35235	4.91687	4.75203		ENSG00000145794	MEGF10	protein_coding	9007	0.67593	2.92774e-05	0.00184625	0.473043	0.560933	0.545205	0.856885	0.921595	0.776944	0.800197
ENSG00000155066	PROM2	protein_coding	6063	2.24522	1.99291e-14	1.3769e-12	0.149882	0.145631	0.228049	0.838929	0.768753	0.915173		ENSG00000162433	AK4	protein_coding	7578	0.596889	2.93366e-05	0.00184625	21.9588	22.9696	30.3903	36.0299	40.3527	36.8519	38.5544
ENSG00000104365	IKBKB	protein_coding	10239	-0.470636	2.0562e-14	1.41895e-12	10.1769	10.8369	10.7761	7.55345	7.578	7.80592		ENSG00000078804	TP53INP2	protein_coding	4228	0.595665	2.93117e-05	0.00184625	2.17409	1.96407	2.24847	3.40298	3.09764	3.21747	3.07789
ENSG00000170006	TMEM154	protein_coding	11587	-0.734149	2.11088e-14	1.45496e-12	6.58787	5.06747	6.04997	3.30921	3.57299	3.74947		ENSG00000169641	LUZP1	protein_coding	9739	-0.530711	2.94191e-05	0.00184939	4.75161	5.11874	5.56589	3.58084	3.69341	3.55916	3.39191
ENSG00000110107	PRPF19	protein_coding	2739	-0.616311	2.20645e-14	1.51903e-12	59.222	65.3865	60.1729	43.9975	36.136	40.3438		ENSG00000099937	SERPIND1	protein_coding	2553	0.591771	2.96007e-05	0.00185681	48.9543	48.9481	36.201	66.788	64.3957	67.7069	70.8912
ENSG00000165934	CPSF2	protein_coding	13595	-0.601164	2.27152e-14	1.56198e-12	13.0233	10.6081	12.357	7.68425	7.6333	8.38863		ENSG00000021300	PLEKHB1	protein_coding	4933	-1.27614	2.96518e-05	0.001858	0.415862	0.441273	0.242487	0.222129	0.102832	0.145837	0.148811
ENSG00000108175	ZMIZ1	protein_coding	11048	0.673161	2.33003e-14	1.59847e-12	3.41351	2.95705	3.72949	5.53653	5.0874	5.49253		ENSG00000157423	HYDIN	protein_coding	23411	0.776317	2.99387e-05	0.00187394	0.318492	0.443099	0.497505	0.724466	0.799749	0.768244	0.567266
ENSG00000075213	SEMA3A	protein_coding	9371	-0.598146	2.33008e-14	1.59847e-12	6.1093	6.18728	6.63962	3.93866	4.41791	4.16999		ENSG00000136859	ANGPTL2	protein_coding	3889	1.05684	3.01249e-05	0.00188356	0.284038	0.25568	0.129508	0.477765	0.474318	0.554961	0.463318
ENSG00000198682	PAPSS2	protein_coding	4083	0.756152	2.44071e-14	1.67239e-12	5.41576	4.93777	6.53574	9.3911	9.87105	9.36825		ENSG00000257062	RP11.125O5.2	protein_coding	855	3.13745	3.08846e-05	0.00192897	0	0.0314316	0.147268	0.557214	0.269682	0.611942	0.390263
ENSG00000088247	KHSRP	protein_coding	4563	-0.464476	2.51919e-14	1.72211e-12	73.6866	80.0139	82.8447	58.8511	54.9489	57.6445		ENSG00000064199	SPA17	protein_coding	5205	1.02258	3.11969e-05	0.00194637	0.204644	0.268482	0.145146	0.530878	0.380974	0.452343	0.397461
ENSG00000105173	CCNE1	protein_coding	2550	-1.14847	2.69923e-14	1.84302e-12	6.83036	6.11723	8.94665	3.42675	3.38685	3.1019		ENSG00000170421	KRT8	protein_coding	5005	-0.553891	3.12981e-05	0.00195057	254.078	247.467	199.69	164.381	141.959	163.471	167.151
ENSG00000164171	ITGA2	protein_coding	7910	0.619116	2.73911e-14	1.86658e-12	6.01228	5.28362	6.46758	9.54664	8.90804	8.86549		ENSG00000198796	ALPK2	protein_coding	9431	0.745309	3.15637e-05	0.00196078	0.271902	0.339096	0.347129	0.545574	0.562326	0.520104	0.502405
ENSG00000178982	EIF3K	protein_coding	2798	-0.725923	2.74016e-14	1.86658e-12	51.0446	51.8583	44.9687	33.188	25.8691	30.2527		ENSG00000108509	CAMTA2	protein_coding	6012	-0.757297	3.16792e-05	0.00196585	1.07617	1.03706	0.932002	0.483391	0.598306	0.620072	0.732619
ENSG00000130821	SLC6A8	protein_coding	5498	-0.850108	2.78574e-14	1.89541e-12	5.75741	7.11977	6.18653	3.55824	3.98943	3.07061		ENSG00000119636	CCDC176	protein_coding	4620	0.982397	3.20226e-05	0.00198503	0.247636	0.26176	0.327051	0.577476	0.57894	0.523777	0.462233
ENSG00000119900	OGFRL1	protein_coding	9051	0.78045	2.807e-14	1.90764e-12	7.27911	6.37351	8.0812	10.9513	13.8435	12.574		ENSG00000171700	RGS19	protein_coding	2010	-0.668522	3.22324e-05	0.00199589	4.2395	4.94697	4.10318	2.51245	2.68434	3.15618	2.92173
ENSG00000169032	MAP2K1	protein_coding	3759	-0.484475	2.8599e-14	1.94133e-12	30.7021	29.7138	31.3389	22.7951	20.2038	22.5185		ENSG00000180658	OR2A4	protein_coding	1116	-1.62949	3.25019e-05	0.00200827	0.600955	0.770582	0.846199	0.256138	0.247933	0.117207	0.298992
ENSG00000196419	XRCC6	protein_coding	3288	-0.374165	2.96541e-14	2.0106e-12	128.056	129.705	136.122	100.513	99.6047	103.767		ENSG00000091513	TF	protein_coding	8565	0.748623	3.26298e-05	0.00201402	307.758	308.074	172.833	451.732	437.024	437.872	440.287
ENSG00000182534	MXRA7	protein_coding	9257	0.456824	2.97187e-14	2.01264e-12	8.08244	7.91678	8.09554	11.2148	10.7809	11.0699		ENSG00000178764	ZHX2	protein_coding	4714	0.532329	3.28593e-05	0.00202319	20.9138	19.9988	17.3753	28.2475	26.7654	29.2044	28.2852
ENSG00000087502	ERGIC2	protein_coding	5826	0.648579	3.0615e-14	2.06852e-12	14.3761	12.0234	15.6635	21.2444	22.4948	22.2497		ENSG00000071539	TRIP13	protein_coding	3560	-0.504228	3.2878e-05	0.00202319	15.8579	16.0338	15.085	10.987	10.8812	11.0962	11.2287
ENSG00000101160	CTSZ	protein_coding	2038	0.619513	3.05933e-14	2.06852e-12	28.1657	29.8219	28.6981	47.7401	39.7538	45.5894		ENSG00000105755	ETHE1	protein_coding	1604	-0.729338	3.28834e-05	0.00202319	8.55917	6.95308	6.08377	4.8414	3.5938	4.11816	4.90943
ENSG00000074966	TXK	protein_coding	3472	1.41381	3.07709e-14	2.07664e-12	1.22142	1.14439	0.995582	2.74215	2.8823	3.29826		ENSG00000177380	PPFIA3	protein_coding	6451	0.715066	3.29248e-05	0.00202358	1.62672	1.49972	1.054	2.29679	2.0588	2.24053	2.65864
ENSG00000149968	MMP3	protein_coding	2048	-1.61797	3.14578e-14	2.12054e-12	4.14137	3.30535	4.11829	1.40101	1.60649	0.807032		ENSG00000118689	FOXO3	protein_coding	7721	-0.556347	3.30815e-05	0.00203105	8.61982	9.27592	10.3719	7.0281	6.71337	5.79387	6.05031
ENSG00000076356	PLXNA2	protein_coding	13781	-1.08456	3.31616e-14	2.23022e-12	1.81338	1.87941	1.46484	0.993704	0.696326	0.736734		ENSG00000196532	HIST1H3C	protein_coding	459	-0.580227	3.3376e-05	0.00204695	1320.1	1297.1	1771.17	1005.98	911.863	961.214	1033.88
ENSG00000164654	MIOS	protein_coding	6714	-0.63264	3.41644e-14	2.29501e-12	7.91793	7.4084	8.34047	5.08942	5.49245	4.73003		ENSG00000166148	AVPR1A	protein_coding	1678	0.85386	3.3576e-05	0.00205486	1.38713	1.42538	2.21363	3.03794	3.05055	2.92318	2.7044
ENSG00000172115	CYCS	protein_coding	4457	-0.620906	3.55382e-14	2.38454e-12	48.4577	44.4418	38.2815	29.7596	27.4358	28.0509		ENSG00000146007	ZMAT2	protein_coding	1799	-0.735051	3.37974e-05	0.00206622	27.1485	26.6052	17.4628	13.5854	11.9455	15.4506	16.285
ENSG00000149311	ATM	protein_coding	23972	0.449169	3.66767e-14	2.4581e-12	6.24853	5.88099	6.57532	8.28598	8.85242	8.41648		ENSG00000204681	GABBR1.4	protein_coding	8470	3.10941	3.38875e-05	0.00206767	0.00465772	0.00951856	0.00743297	0.151869	0.0272229	0.0386076	0.0551528
ENSG00000149761	NUDT22	protein_coding	3721	-0.614094	3.68679e-14	2.46807e-12	14.4089	14.8702	15.5694	10.3748	9.43139	9.51819		ENSG00000153922	CHD1	protein_coding	8801	-0.552415	3.38927e-05	0.00206767	13.2773	14.6813	16.0093	10.0902	11.2656	9.45982	9.12193
ENSG00000101745	ANKRD12	protein_coding	12252	0.678308	3.75741e-14	2.51245e-12	4.82107	4.90052	5.50718	7.37691	9.24205	7.79533		ENSG00000214274	ANG	protein_coding	1430	0.715427	3.41377e-05	0.00208042	2.97951	3.19482	2.86169	4.76418	4.09558	5.48822	5.69347
ENSG00000188243	COMMD6	protein_coding	2897	0.524882	3.84182e-14	2.56595e-12	17.3047	17.2203	17.3728	25.1208	25.4583	24.1657		ENSG00000156162	DPY19L4	protein_coding	7136	-0.578385	3.5819e-05	0.00218058	7.14274	7.31731	9.36948	5.29427	5.64166	5.31569	4.97519
ENSG00000117133	RPF1	protein_coding	1728	-0.590534	3.94705e-14	2.63321e-12	30.9397	29.977	31.206	21.5859	19.0398	20.4961		ENSG00000136689	IL1RN	protein_coding	3256	1.61076	3.60114e-05	0.00218998	0.0848146	0.0990444	0.0386715	0.263376	0.283265	0.301296	0.143472
ENSG00000150768	DLAT	protein_coding	4831	-0.525363	4.08247e-14	2.72043e-12	22.1964	20.1656	22.41	14.4973	14.4436	16.0065		ENSG00000139998	RAB15	protein_coding	4379	-0.584851	3.66994e-05	0.0022275	5.55862	5.11215	4.75881	3.31828	3.16985	3.34549	3.93186
ENSG00000142910	TINAGL1	protein_coding	5281	1.25868	4.09764e-14	2.72742e-12	1.1185	0.891709	0.890183	2.32145	2.28435	2.32493		ENSG00000122787	AKR1D1	protein_coding	3093	1.13508	3.67615e-05	0.00222856	0.778049	0.599518	0.854899	2.38748	1.20768	1.67045	1.16511
ENSG00000135316	SYNCRIP	protein_coding	8205	-0.281881	4.19435e-14	2.7886e-12	40.462	40.0318	39.146	32.6013	33.1481	32.6474		ENSG00000100379	KCTD17	protein_coding	2783	0.643039	3.70517e-05	0.0022438	4.06842	4.17161	3.14447	5.7177	5.30255	6.74458	6.18671
ENSG00000067369	TP53BP1	protein_coding	12991	0.421851	4.2355e-14	2.81274e-12	12.7894	12.0415	13.0593	16.3039	17.3377	17.1302		ENSG00000181938	GINS3	protein_coding	5105	-0.607298	3.77636e-05	0.00228452	2.37246	2.53737	2.41716	1.49318	1.84282	1.63984	1.4249
ENSG00000135968	GCC2	protein_coding	13282	0.669055	4.31162e-14	2.86002e-12	2.85077	2.9915	2.74826	4.78205	4.58263	4.30204		ENSG00000161653	NAGS	protein_coding	2822	-0.89187	3.85264e-05	0.0023258	4.47352	3.66638	2.38711	1.9077	1.55244	2.2712	1.9155
ENSG00000137942	FNBP1L	protein_coding	5798	0.713012	4.35888e-14	2.88808e-12	4.91095	4.46708	4.57867	7.08567	7.56602	8.18542		ENSG00000172795	DCP2	protein_coding	9951	-0.862633	3.86329e-05	0.00232979	11.9491	13.3898	24.1365	8.80925	10.9786	8.45202	8.00068
ENSG00000119487	MAPKAP1	protein_coding	6741	-0.551539	4.4322e-14	2.93332e-12	14.8962	13.8842	14.0707	10.7572	8.98863	9.47471		ENSG00000124920	MYRF	protein_coding	10813	-0.624244	3.87702e-05	0.00233563	7.21302	6.74523	4.91408	3.86404	3.85114	4.33065	4.31404
ENSG00000142945	KIF2C	protein_coding	3646	-0.423097	4.6636e-14	3.08296e-12	45.9435	48.5151	47.2518	35.8784	33.1625	36.557		ENSG00000112394	SLC16A10	protein_coding	11159	0.683496	3.8863e-05	0.00233712	2.31565	2.42514	3.43588	4.38036	4.95911	3.96194	4.13244
ENSG00000179750	APOBEC3B	protein_coding	1896	-0.961614	5.02056e-14	3.31516e-12	10.3047	11.72	10.3554	6.32846	4.84431	5.41719		ENSG00000000457	SCYL3	protein_coding	6876	-0.543918	3.88759e-05	0.00233712	3.3679	3.19706	3.65328	2.38347	2.39431	2.35886	2.17403
ENSG00000111271	ACAD10	protein_coding	8931	0.6887	5.13588e-14	3.38747e-12	2.95077	3.54265	3.51433	5.27176	5.29559	5.57834		ENSG00000147403	RPL10	protein_coding	4825	-0.504876	3.90105e-05	0.00234278	39.5654	37.7796	35.3474	25.9487	25.3851	26.1741	28.4229
ENSG00000114841	DNAH1	protein_coding	13872	1.57995	5.37893e-14	3.54376e-12	0.251116	0.190951	0.179411	0.592311	0.711523	0.561691		ENSG00000151575	TEX9	protein_coding	6880	0.965789	3.91796e-05	0.00234811	0.206429	0.253897	0.164714	0.41548	0.529525	0.323204	0.397694
ENSG00000127328	RAB3IP	protein_coding	12612	-0.949224	5.45774e-14	3.59161e-12	2.19762	1.80858	1.86372	0.941035	1.03261	1.05776		ENSG00000175899	A2M	protein_coding	6384	-0.52856	3.91806e-05	0.00234811	194.424	192.682	153.912	125.089	119.508	129.194	126.341
ENSG00000167468	GPX4	protein_coding	2019	0.589593	6.11128e-14	4.01715e-12	55.2862	56.7065	49.5129	86.6245	74.8919	81.3362		ENSG00000102144	PGK1	protein_coding	5725	0.515027	3.96926e-05	0.00237387	22.692	22.5414	21.334	33.5531	30.7706	29.2564	33.28
ENSG00000111696	NT5DC3	protein_coding	8722	-0.63837	6.3079e-14	4.14171e-12	4.96633	4.97732	5.13624	3.12521	3.36351	3.20793		ENSG00000163820	FYCO1	protein_coding	8890	-0.59545	3.99692e-05	0.00238794	6.1728	6.33913	4.57484	3.76204	3.65709	3.89906	3.79841
ENSG00000168906	MAT2A	protein_coding	4487	-0.360387	6.35222e-14	4.16611e-12	95.5248	91.733	101.751	75.5147	74.7301	74.9336		ENSG00000137699	TRIM29	protein_coding	10218	1.86763	4.02701e-05	0.00240096	0.0231655	0.0184105	0.0246456	0.0652755	0.0812371	0.128012	0.0457178
ENSG00000168411	RFWD3	protein_coding	6465	-0.488165	6.42057e-14	4.20146e-12	27.5268	25.881	27.0972	18.1157	19.6565	19.6123		ENSG00000198417	MT1F	protein_coding	1889	-0.974698	4.02641e-05	0.00240096	1.92138	1.74987	2.73292	0.706177	1.12298	1.2464	1.23649
ENSG00000164684	ZNF704	protein_coding	15008	0.751239	6.76727e-14	4.42336e-12	1.55412	1.65712	1.83336	2.55489	2.84075	3.09932		ENSG00000160229	ZNF66	protein_coding	3234	0.652964	4.06278e-05	0.00241978	4.23298	5.50112	5.1783	8.94204	8.37039	7.11851	6.78905
ENSG00000142687	KIAA0319L	protein_coding	9629	0.514025	6.91731e-14	4.51636e-12	7.53425	8.14583	8.08433	10.6732	11.5746	11.6966		ENSG00000173482	PTPRM	protein_coding	9906	0.504722	4.09042e-05	0.00242873	5.31269	5.64013	5.77712	7.69501	7.77904	8.02826	8.14482
ENSG00000174136	RGMB	protein_coding	6671	-0.503854	6.99397e-14	4.56129e-12	18.9575	19.986	19.3378	14.5847	13.8916	12.6711		ENSG00000106460	TMEM106B	protein_coding	13867	-0.585872	4.08459e-05	0.00242873	7.61024	8.07947	10.7509	6.01921	5.65678	5.98973	5.79906
ENSG00000141627	DYM	protein_coding	7256	0.595735	7.89122e-14	5.14069e-12	5.51052	5.13112	5.86908	8.35803	8.4829	8.15142		ENSG00000071859	FAM50A	protein_coding	2567	-0.839807	4.13378e-05	0.00244945	16.1523	15.1173	8.09345	6.92262	6.97034	7.87261	7.66919
ENSG00000105281	SLC1A5	protein_coding	3332	-0.499932	8.22542e-14	5.35241e-12	81.2734	95.7511	92.3712	65.6803	61.0554	63.7765		ENSG00000168005	C11orf84	protein_coding	2807	-0.700994	4.15884e-05	0.00246177	7.95483	7.39108	7.08745	4.41285	3.40076	5.47535	5.20661
ENSG00000172667	ZMAT3	protein_coding	9646	0.561429	8.50888e-14	5.53068e-12	4.16087	4.13439	4.09954	6.23307	6.2816	5.80128		ENSG00000178568	ERBB4	protein_coding	13007	-1.8669	4.19274e-05	0.00247676	0.0394297	0.0640498	0.0435623	0.0183139	0.0177272	0.00502816	0.0102614
ENSG00000134086	VHL	protein_coding	4213	0.537489	8.5982e-14	5.5825e-12	13.3733	12.2255	13.3245	18.9766	17.7337	19.7276		ENSG00000180061	TMEM150B	protein_coding	1713	0.844431	4.20143e-05	0.00247801	0.921212	1.39626	1.02907	2.25276	1.93831	1.87079	2.14269
ENSG00000126934	MAP2K2	protein_coding	5236	-0.555518	8.71529e-14	5.65221e-12	26.5829	29.9322	29.1004	20.3005	18.3271	19.6161		ENSG00000170439	METTL7B	protein_coding	1506	-0.542112	4.20343e-05	0.00247801	16.9749	16.2208	15.384	11.1038	10.2887	11.4648	11.7429
ENSG00000116132	PRRX1	protein_coding	8246	-0.676864	8.79388e-14	5.69683e-12	7.38361	6.58525	8.13233	4.74489	4.77127	4.33803		ENSG00000187990	HIST1H2BG	protein_coding	445	-0.652431	4.20881e-05	0.00247865	389.19	398.823	603.258	281.14	284.466	303.197	310.73
ENSG00000116688	MFN2	protein_coding	4973	-0.420893	8.98569e-14	5.81461e-12	37.369	37.0489	35.8386	28.9009	25.609	27.7754		ENSG00000152137	HSPB8	protein_coding	2858	-0.763312	4.26208e-05	0.00250746	1.93251	2.51063	2.46718	1.26689	1.11336	1.62473	1.47106
ENSG00000172375	C2CD2L	protein_coding	9216	-0.80908	9.02861e-14	5.8359e-12	2.85952	3.06583	2.82054	1.71235	1.63623	1.63968		ENSG00000043355	ZIC2	protein_coding	3301	-0.886072	4.29238e-05	0.00252272	0.872437	0.879248	1.18247	0.562868	0.600718	0.475502	0.404332
ENSG00000115365	LANCL1	protein_coding	5254	0.558635	9.08872e-14	5.86823e-12	17.8726	17.3376	19.5005	24.3019	28.4401	27.8853		ENSG00000166689	PLEKHA7	protein_coding	9575	-0.670295	4.31489e-05	0.00253338	1.29786	1.26862	0.99285	0.860786	0.765784	0.635229	0.724849
ENSG00000116005	PCYOX1	protein_coding	5870	0.806032	9.23367e-14	5.95324e-12	5.80537	6.91927	7.72596	12.3756	11.5134	11.9264		ENSG00000175029	CTBP2	protein_coding	7411	-0.705738	4.33837e-05	0.00254458	0.830433	0.747005	0.976937	0.559281	0.485362	0.547143	0.468252
ENSG00000138688	KIAA1109	protein_coding	20470	0.452289	9.24086e-14	5.95324e-12	4.90548	4.83823	4.96462	6.70265	7.07199	6.3729		ENSG00000129472	RAB2B	protein_coding	3610	-0.649797	4.45552e-05	0.00260535	5.95588	6.25324	8.58032	4.30227	4.04949	4.54729	4.71396
ENSG00000180914	OXTR	protein_coding	4514	1.40953	9.29327e-14	5.98038e-12	1.04013	0.749818	0.827025	2.57144	2.24732	2.14459		ENSG00000218819	TDRD15	protein_coding	6135	1.27537	4.54725e-05	0.0026563	0.083596	0.087609	0.0615719	0.225201	0.18792	0.213207	0.152288
ENSG00000179364	PACS2	protein_coding	12363	0.585538	9.4802e-14	6.09394e-12	4.09174	3.99949	3.76897	6.203	5.54423	6.02557		ENSG00000110243	APOA5	protein_coding	1938	1.52383	4.55378e-05	0.00265743	0.142496	0.291205	0.097457	0.811237	0.594886	0.404962	0.413219
ENSG00000108528	SLC25A11	protein_coding	2669	-0.592638	9.67132e-14	6.20992e-12	36.4311	40.9666	39.2161	28.2441	24.8081	24.328		ENSG00000104537	ANXA13	protein_coding	3806	1.66819	4.59861e-05	0.00267895	0.0414618	0.0847317	0.0992494	0.175246	0.302914	0.154654	0.315615
ENSG00000171861	MRM3	protein_coding	2065	-0.753539	9.69142e-14	6.21597e-12	14.9622	15.393	14.9984	8.08422	8.96209	9.77618		ENSG00000114853	ZBTB47	protein_coding	5507	-0.631011	4.63681e-05	0.00269768	1.91273	1.70799	2.11496	1.21981	1.08862	1.24698	1.36936
ENSG00000180198	RCC1	protein_coding	3888	-0.442932	9.7293e-14	6.23339e-12	42.3437	44.852	45.8754	30.6933	33.6018	33.6135		ENSG00000171016	PYGO1	protein_coding	8594	-0.826593	4.74242e-05	0.00275361	0.665625	0.775514	1.09886	0.421314	0.52587	0.403336	0.535805
ENSG00000179115	FARSA	protein_coding	2435	-0.705281	1.01724e-13	6.50295e-12	27.9276	33.5416	33.729	20.0318	18.0155	20.3146		ENSG00000111802	TDP2	protein_coding	3082	0.518347	4.75667e-05	0.00275911	18.4454	18.8868	19.9984	28.752	28.5043	24.7854	27.3479
ENSG00000055163	CYFIP2	protein_coding	10498	-1.16313	1.01635e-13	6.50295e-12	1.61584	1.61206	1.40927	0.919334	0.652918	0.506056		ENSG00000178531	CTXN1	protein_coding	1272	1.10982	4.79226e-05	0.00277696	0.589282	0.760587	0.890904	1.23599	1.99399	1.69673	1.41654
ENSG00000147471	PROSC	protein_coding	3428	-0.506367	1.03459e-13	6.60664e-12	20.8539	20.7775	20.9739	14.5335	13.9966	15.4632		ENSG00000139433	GLTP	protein_coding	2696	-0.558299	4.84465e-05	0.00280451	7.91652	7.87482	8.40675	6.06125	5.73024	5.0458	4.97542
ENSG00000115318	LOXL3	protein_coding	4363	0.899756	1.03789e-13	6.62042e-12	2.63824	2.73205	3.07399	5.29098	5.52997	5.00587		ENSG00000204709	C6orf100.1	protein_coding	466	2.67295	4.89457e-05	0.00282491	0	0.634366	0.540405	2.96483	4.94803	1.54381	0.71604
ENSG00000028528	SNX1	protein_coding	9780	0.362197	1.04173e-13	6.63765e-12	15.8579	16.0251	15.8059	20.4167	20.3668	20.5091		ENSG00000176222	ZNF404	protein_coding	2476	0.87323	4.89306e-05	0.00282491	0.669199	0.640375	0.737383	1.15449	1.39688	1.21505	1.15897
ENSG00000274641	HIST1H2BO	protein_coding	381	-1.18017	1.07124e-13	6.81823e-12	73.144	89.2229	56.613	36.2852	33.4621	26.958		ENSG00000197150	ABCB8	protein_coding	9339	-0.677605	4.92757e-05	0.00283546	4.47355	4.45455	3.12797	2.19869	2.29121	2.71718	2.88692
ENSG00000163320	CGGBP1	protein_coding	6490	0.576698	1.08563e-13	6.90224e-12	9.26471	7.91353	9.20356	12.7809	12.9694	13.5884		ENSG00000153976	HS3ST3A1	protein_coding	2628	0.553905	5.02082e-05	0.00288625	6.07976	5.68568	6.70777	9.29993	8.98447	9.2826	8.43075
ENSG00000129187	DCTD	protein_coding	3466	-0.620148	1.09518e-13	6.95537e-12	20.2757	20.3799	18.7493	14.1108	11.2327	13.2159		ENSG00000154479	CCDC173	protein_coding	2236	2.50424	5.03707e-05	0.00288829	0.0705741	0.0120188	0.0281562	0.170454	0.24749	0.292492	0.119383
ENSG00000081181	ARG2	protein_coding	2418	-0.782473	1.10249e-13	6.99416e-12	11.5878	13.0849	13.7809	6.85008	7.54034	7.95837		ENSG00000249853	HS3ST5	protein_coding	4104	1.02327	5.03937e-05	0.00288829	0.307609	0.386347	0.65964	0.731343	0.96636	0.956159	0.878091
ENSG00000149948	HMGA2	protein_coding	15403	0.5207	1.13875e-13	7.2163e-12	8.21045	7.69095	8.67138	10.9482	12.7448	11.5888		ENSG00000111843	TMEM14C	protein_coding	1321	-0.520926	5.03501e-05	0.00288829	37.8681	39.3448	35.6011	26.2192	24.7858	28.8637	25.1077
ENSG00000164111	ANXA5	protein_coding	3034	0.565487	1.14002e-13	7.2165e-12	81.5185	75.3746	83.8986	130.206	106.272	119.847		ENSG00000176049	JAKMIP2	protein_coding	6214	0.980168	5.11887e-05	0.00292515	0.266646	0.216238	0.141841	0.329674	0.41559	0.526241	0.440317
ENSG00000066027	PPP2R5A	protein_coding	3825	-0.754357	1.15747e-13	7.31898e-12	9.22593	8.19478	8.13332	4.6031	5.23259	5.27786		ENSG00000198355	PIM3	protein_coding	2461	-0.525657	5.19964e-05	0.00296544	25.6006	25.8694	27.2448	18.4488	15.909	18.8949	19.6869
ENSG00000102225	CDK16	protein_coding	6524	-0.54309	1.18228e-13	7.46773e-12	18.2471	20.5491	21.6598	13.394	13.6793	14.4224		ENSG00000162241	SLC25A45	protein_coding	7855	0.689931	5.23289e-05	0.00297559	0.602687	0.520033	0.432806	0.861251	0.786695	0.799303	0.94304
ENSG00000099282	TSPAN15	protein_coding	2646	1.18179	1.27563e-13	8.04867e-12	2.51854	2.33587	2.82176	4.97829	5.54357	6.87106		ENSG00000256771	ZNF253	protein_coding	3626	0.537207	5.2316e-05	0.00297559	13.3824	14.6896	16.7724	22.1522	22.1675	20.3274	21.9935
ENSG00000134809	TIMM10	protein_coding	777	-0.634979	1.31393e-13	8.2813e-12	57.6974	59.8488	54.4524	34.9133	36.1683	39.3524		ENSG00000196176	HIST1H4A	protein_coding	372	-1.76147	5.22674e-05	0.00297559	85.583	84.0898	470.825	57.1189	69.7932	61.8851	62.7883
ENSG00000115216	NRBP1	protein_coding	5329	0.534908	1.38217e-13	8.70201e-12	20.7189	24.3563	22.6509	32.1587	32.2073	33.7623		ENSG00000228278	ORM2	protein_coding	1175	0.788489	5.30417e-05	0.00301019	61.0398	62.4164	34.4523	91.1883	74.6091	98.1854	100.472
ENSG00000169021	UQCRFS1	protein_coding	3475	-0.481671	1.44799e-13	9.10651e-12	32.0345	31.7611	30.8762	23.6072	21.6972	22.4564		ENSG00000125675	GRIA3	protein_coding	6883	0.711184	5.38386e-05	0.00304943	1.96595	2.10448	3.05502	3.93842	4.32145	3.75323	3.42255
ENSG00000011304	PTBP1	protein_coding	6883	-0.496476	1.47843e-13	9.28794e-12	61.084	63.264	62.5945	49.2088	42.0243	41.3021		ENSG00000158406	HIST1H4H	protein_coding	1034	-2.09992	5.41806e-05	0.0030658	12.3999	13.8789	97.9673	6.95736	11.1052	9.80387	10.7137
ENSG00000164506	STXBP5	protein_coding	10504	0.651645	1.50554e-13	9.44806e-12	4.3545	4.03485	5.19947	6.97798	7.55648	6.8672		ENSG00000023608	SNAPC1	protein_coding	2656	0.604721	5.43137e-05	0.00307032	2.25773	2.14507	2.44149	3.49779	3.33366	3.57048	3.39202
ENSG00000247596	TWF2	protein_coding	1824	-0.764362	1.53033e-13	9.59328e-12	33.214	37.5161	37.6746	21.6654	19.8415	22.2652		ENSG00000124839	RAB17	protein_coding	4783	-0.750244	5.45784e-05	0.00308227	3.29101	2.79247	2.06655	1.3148	1.67763	1.79125	1.73011
ENSG00000117411	B4GALT2	protein_coding	3772	0.714802	1.60189e-13	1.00195e-11	10.4798	10.8458	11.0335	18.8786	15.0461	19.1233		ENSG00000149927	DOC2A	protein_coding	6426	2.21342	5.47606e-05	0.00308652	0.0306963	0.00836416	0.0195945	0.103795	0.0932933	0.0915984	0.0519257
ENSG00000160796	NBEAL2	protein_coding	9819	-0.63189	1.6127e-13	1.00663e-11	5.39867	5.32048	5.66077	3.36048	3.62996	3.58296		ENSG00000179262	RAD23A	protein_coding	2449	-0.568489	5.52483e-05	0.00311098	15.6257	16.3724	15.1159	8.81246	10.9404	10.7355	11.9627
ENSG00000244405	ETV5	protein_coding	5802	-0.499993	1.73371e-13	1.081e-11	20.3873	19.53	21.4001	14.274	14.2001	14.8742		ENSG00000163347	CLDN1	protein_coding	3663	-0.605361	5.57396e-05	0.00312949	120.001	126.99	181.859	94.4641	94.875	96.1469	90.2552
ENSG00000198894	CIPC	protein_coding	5300	-0.946352	1.76263e-13	1.09785e-11	5.28666	4.97012	6.41765	2.43617	3.49183	2.7621		ENSG00000159164	SV2A	protein_coding	4824	0.710984	5.59626e-05	0.00313896	1.89731	1.6657	1.17458	2.28135	2.55242	2.9013	2.73912
ENSG00000127564	PKMYT1	protein_coding	5034	-0.707948	1.8252e-13	1.13561e-11	8.75519	9.26692	8.59702	6.26975	5.03795	4.99527		ENSG00000117481	NSUN4	protein_coding	8468	-0.500518	5.68725e-05	0.00318471	5.09209	5.25231	4.89948	3.64571	3.39822	3.67631	3.66459
ENSG00000105483	CARD8	protein_coding	12912	-0.670975	1.8369e-13	1.14166e-11	6.74466	5.5732	5.2471	3.73729	3.52484	3.74872		ENSG00000039068	CDH1	protein_coding	6154	-0.662876	5.68885e-05	0.00318471	11.7635	10.9522	7.49881	6.37133	5.80754	6.12141	7.20052
ENSG00000090447	TFAP4	protein_coding	7867	-0.711904	1.88445e-13	1.16997e-11	6.37242	6.37873	7.1005	4.16115	3.76392	4.18686		ENSG00000167216	KATNAL2	protein_coding	3827	1.16618	5.73536e-05	0.00319219	0.3608	0.217689	0.230311	0.75938	0.650703	0.358878	0.627765
ENSG00000125901	MRPS26	protein_coding	1127	-0.720094	1.89713e-13	1.17659e-11	43.5419	48.1828	44.2894	28.6996	29.5582	24.5123		ENSG00000154217	PITPNC1	protein_coding	7642	0.582833	5.72198e-05	0.00319219	1.6055	1.37148	1.53233	2.31289	2.37759	2.28502	1.99105
ENSG00000179776	CDH5	protein_coding	5972	0.695378	1.94366e-13	1.20416e-11	8.09015	10.5713	9.4925	14.086	15.4257	16.0915		ENSG00000198945	L3MBTL3	protein_coding	5111	0.573511	5.7329e-05	0.00319219	1.52061	1.58268	1.53975	2.25578	2.28277	2.18815	2.50697
ENSG00000116209	TMEM59	protein_coding	9149	0.518131	2.01026e-13	1.24409e-11	10.1644	9.26485	10.4429	13.4997	14.0248	15.2394		ENSG00000130844	ZNF331	protein_coding	7728	0.550003	5.71172e-05	0.00319219	1.59274	1.63442	1.74338	2.244	2.48838	2.53041	2.42657
ENSG00000090905	TNRC6A	protein_coding	12924	0.546934	2.01757e-13	1.24729e-11	6.7384	6.1829	5.90553	8.62815	9.77979	9.08906		ENSG00000051108	HERPUD1	protein_coding	4178	0.497934	5.7285e-05	0.00319219	9.14981	9.32037	9.32756	13.0678	13.6205	12.5073	13.1298
ENSG00000147041	SYTL5	protein_coding	4791	5.1994	2.0317e-13	1.2547e-11	0.0316126	0	0	0.571665	0.429201	0.49283		ENSG00000117676	RPS6KA1	protein_coding	5884	-0.557033	5.8284e-05	0.00323773	4.69334	4.09231	3.8519	2.62337	2.9077	3.02331	2.92618
ENSG00000132361	CLUH	protein_coding	6900	-0.431815	2.0536e-13	1.26688e-11	47.9171	51.5273	49.1747	38.1813	34.3114	37.6415		ENSG00000105520	DKFZP761J1410	protein_coding	3273	0.64091	5.92723e-05	0.00328631	1.32588	1.46974	1.46188	2.09606	2.07119	2.31792	2.40596
ENSG00000116747	TROVE2	protein_coding	9102	0.47741	2.06861e-13	1.27478e-11	18.2206	16.281	19.0644	24.1441	25.8299	24.6439		ENSG00000187045	TMPRSS6	protein_coding	4082	0.710787	5.95211e-05	0.00329695	1.26606	1.09287	0.909965	1.47057	1.87535	1.9066	1.97818
ENSG00000128342	LIF	protein_coding	3969	-0.671223	2.11686e-13	1.30176e-11	13.9664	17.2409	16.8609	10.6466	9.46379	10.0835		ENSG00000198171	DDRGK1	protein_coding	1832	-0.5138	6.01314e-05	0.00331803	23.7524	22.0772	22.3031	16.6954	14.5999	15.5649	16.793
ENSG00000117525	F3	protein_coding	2875	1.21449	2.19797e-13	1.35021e-11	1.79113	2.5593	1.63515	3.99202	4.67287	5.17399		ENSG00000183833	MAATS1	protein_coding	7106	1.28973	6.03243e-05	0.00332549	0.0555177	0.0756377	0.0708778	0.187724	0.168731	0.184073	0.122088
ENSG00000084652	TXLNA	protein_coding	5103	-0.418652	2.26646e-13	1.39081e-11	40.1567	43.6029	44.0567	31.9983	32.2367	31.4403		ENSG00000162517	PEF1	protein_coding	2775	-0.569278	6.16788e-05	0.00339692	15.3112	16.8992	14.1342	9.78587	9.12341	11.6426	11.2307
ENSG00000105835	NAMPT	protein_coding	9049	-0.482337	2.26918e-13	1.39101e-11	15.867	14.4737	16.6091	11.3861	10.953	11.2721		ENSG00000185130	HIST1H2BL	protein_coding	453	-0.81261	6.17572e-05	0.003398	91.1812	84.241	165.245	63.6275	62.6073	63.9575	67.7662
ENSG00000167173	C15orf39	protein_coding	5812	-1.1366	2.31535e-13	1.41782e-11	2.73621	2.48136	2.68825	1.18932	1.22652	1.17814		ENSG00000189042	ZNF567	protein_coding	4724	0.550145	6.2585e-05	0.00343653	2.5471	2.42344	2.63877	3.66087	3.9536	3.68263	3.50344
ENSG00000131504	DIAPH1	protein_coding	7082	-0.355441	2.35597e-13	1.44118e-11	35.0089	36.2185	34.713	28.4525	26.616	27.7056		ENSG00000164062	APEH	protein_coding	4669	-0.536989	6.3629e-05	0.0034844	25.0951	26.4884	19.9565	16.7037	16.4057	16.4589	16.2371
ENSG00000158296	SLC13A3	protein_coding	6055	0.741256	2.43388e-13	1.48727e-11	3.22672	3.37824	3.33392	5.27716	5.41102	5.90774		ENSG00000188818	ZDHHC11	protein_coding	7267	1.14286	6.51365e-05	0.00355683	0.0868604	0.0998486	0.0433172	0.170454	0.177685	0.197995	0.192849
ENSG00000157483	MYO1E	protein_coding	9106	-0.545393	2.52465e-13	1.54112e-11	9.89635	11.3125	10.4467	7.08967	7.84342	6.79355		ENSG00000092964	DPYSL2	protein_coding	7052	-0.498085	6.51075e-05	0.00355683	10.2543	9.16889	9.0347	7.0125	6.6113	6.78868	6.45395
ENSG00000100201	DDX17	protein_coding	9995	0.358761	2.74504e-13	1.6739e-11	44.0351	42.094	46.2317	55.8091	56.8509	57.0975		ENSG00000112210	RAB23	protein_coding	3075	-0.570804	6.55831e-05	0.00357784	6.20951	6.32742	7.00207	4.50854	4.31912	3.76456	4.90475
ENSG00000197471	SPN	protein_coding	7382	2.79303	2.76148e-13	1.68216e-11	0.0615507	0.0996748	0.0561906	0.441687	0.519971	0.575733		ENSG00000110888	CAPRIN2	protein_coding	8360	0.527768	6.58396e-05	0.00358676	1.99142	2.10556	1.80738	2.81519	2.79121	2.83197	2.96156
ENSG00000113269	RNF130	protein_coding	12822	0.652792	2.99722e-13	1.82385e-11	3.42553	2.97258	3.72032	5.2791	5.01433	5.61652		ENSG00000136883	KIF12	protein_coding	2975	-0.66043	6.75912e-05	0.00367352	7.75757	7.6512	5.48098	4.29176	4.13878	5.18814	4.10504
ENSG00000158985	CDC42SE2	protein_coding	6024	-0.63973	3.00556e-13	1.82702e-11	9.12657	7.74397	9.22694	5.39092	5.46162	5.87935		ENSG00000179520	SLC17A8	protein_coding	4272	0.633398	6.7971e-05	0.00368855	2.06859	1.61672	2.04847	3.14489	2.56917	3.1384	2.93684
ENSG00000163513	TGFBR2	protein_coding	4704	0.395663	3.06489e-13	1.86114e-11	35.7389	35.5386	37.359	45.0264	48.1144	49.7678		ENSG00000008300	CELSR3	protein_coding	13888	0.604023	6.87034e-05	0.00372345	0.428938	0.433453	0.453321	0.696376	0.68403	0.682833	0.591042
ENSG00000166128	RAB8B	protein_coding	5200	0.543103	3.23332e-13	1.95932e-11	30.495	26.5737	31.429	40.4557	44.5268	43.9991		ENSG00000147894	C9orf72	protein_coding	6061	-0.810024	6.92964e-05	0.00374856	0.475155	0.505468	0.581687	0.298694	0.304343	0.269763	0.297285
ENSG00000205403	CFI	protein_coding	3875	3.96442	3.34073e-13	2.0223e-11	0	0	0.107045	0.538514	0.742922	0.670261		ENSG00000158985	CDC42SE2	protein_coding	6024	-0.753629	6.95289e-05	0.00375762	5.21952	5.48277	9.2701	3.66962	4.04966	4.06044	3.96599
ENSG00000097021	ACOT7	protein_coding	4124	-0.672265	3.37121e-13	2.03863e-11	17.922	20.4825	18.9429	13.1876	10.5375	12.2237		ENSG00000105072	C19orf44	protein_coding	4421	0.716318	6.96375e-05	0.00375997	1.05298	0.936124	0.697784	1.58411	1.41862	1.31661	1.66045
ENSG00000187741	FANCA	protein_coding	9736	-0.543343	3.42342e-13	2.06806e-11	10.9361	12.0164	12.1565	7.75615	8.78617	7.59078		ENSG00000163406	SLC15A2	protein_coding	6210	0.695107	7.21461e-05	0.00387526	0.52093	0.558253	0.577868	0.889927	0.928253	0.768807	0.977919
ENSG00000253729	PRKDC	protein_coding	15417	0.30083	3.47323e-13	2.09597e-11	95.7442	102.459	104.769	123.73	123.909	125.608		ENSG00000167034	NKX3.1	protein_coding	3271	-0.737671	7.25494e-05	0.00389173	1.24226	1.57744	1.61676	0.844764	0.831801	0.939731	0.938492
ENSG00000106460	TMEM106B	protein_coding	13867	0.569994	3.52588e-13	2.12554e-11	5.28626	4.56326	4.54673	7.33602	7.3254	6.70867		ENSG00000144645	OSBPL10	protein_coding	11976	-0.48199	7.29317e-05	0.00390499	4.9643	4.84254	4.7996	3.54449	3.57342	3.50052	3.32114
ENSG00000140379	BCL2A1	protein_coding	1089	-3.02529	3.69848e-13	2.22728e-11	3.7551	2.83779	2.41236	0.239525	0.503533	0.325227		ENSG00000178502	KLHL11.1	protein_coding	2383	-0.533227	7.28892e-05	0.00390499	12.0853	11.4691	13.738	9.11651	8.5729	8.64516	7.89729
ENSG00000102359	SRPX2	protein_coding	7548	0.822779	3.76907e-13	2.26517e-11	2.18716	2.18361	2.21651	3.57674	4.21358	3.87894		ENSG00000143401	ANP32E	protein_coding	3607	-0.475724	7.41806e-05	0.00396818	49.9288	53.8077	55.2425	37.9338	39.1605	36.9525	38.3536
ENSG00000099194	SCD	protein_coding	5362	0.454702	3.76918e-13	2.26517e-11	181.199	166.069	191.412	239.779	243.34	255.16		ENSG00000152104	PTPN14	protein_coding	18756	-0.513832	7.48419e-05	0.00399985	4.04058	4.40737	5.03161	2.95411	3.21108	3.22194	3.19158
ENSG00000164362	TERT	protein_coding	4616	-1.60342	3.81787e-13	2.2897e-11	1.60774	1.72154	2.15667	0.6781	0.65336	0.485938		ENSG00000134294	SLC38A2	protein_coding	6602	-0.587126	7.75877e-05	0.00414277	67.7633	71.8378	101.464	54.0137	55.5804	51.374	52.927
ENSG00000125398	SOX9	protein_coding	3935	-0.540294	3.89906e-13	2.33598e-11	21.8235	20.9427	23.2259	16.0416	14.6667	14.7009		ENSG00000096006	CRISP3	protein_coding	2247	-1.41874	7.82813e-05	0.00417594	0.438929	0.574079	0.448294	0.0636072	0.225755	0.203742	0.267296
ENSG00000165819	METTL3	protein_coding	5894	-0.571697	4.31011e-13	2.57959e-11	11.769	11.8846	13.5357	8.20941	8.81504	8.05209		ENSG00000171714	ANO5	protein_coding	6900	-0.521824	7.83744e-05	0.00417623	3.57345	3.75068	4.05116	2.64446	2.71347	2.417	2.76611
ENSG00000091483	FH	protein_coding	2142	-0.474445	4.47885e-13	2.67783e-11	50.9095	49.6029	48.0898	35.4975	33.7277	37.5336		ENSG00000115998	C2orf42	protein_coding	3630	0.552006	7.86017e-05	0.00418145	2.58659	2.50232	2.51482	3.5961	3.4809	4.03578	3.78716
ENSG00000075643	MOCOS	protein_coding	6281	-0.617847	4.49251e-13	2.68324e-11	9.69355	10.5901	11.7332	6.95608	6.8969	7.02968		ENSG00000172830	SSH3	protein_coding	3641	-0.636739	7.89459e-05	0.00418819	9.55663	9.22619	6.2767	5.27317	5.3069	5.46059	5.53528
ENSG00000128805	ARHGAP22	protein_coding	6783	-0.533305	4.50532e-13	2.68813e-11	10.1149	11.043	9.94752	7.32574	7.11404	7.04898		ENSG00000203852	HIST2H3A	protein_coding	1656	-0.639327	7.88806e-05	0.00418819	851.577	867.922	1364.61	677.744	630.72	651.88	679.479
ENSG00000136444	RSAD1	protein_coding	4198	-0.563375	4.74244e-13	2.82671e-11	23.7033	26.4313	28.918	17.5531	17.2746	18.6732		ENSG00000079691	LRRC16A	protein_coding	6881	-0.539622	7.93037e-05	0.00420331	3.52598	3.308	4.02575	2.6033	2.59363	2.31913	2.39551
ENSG00000150961	SEC24D	protein_coding	9920	0.656719	4.93514e-13	2.93856e-11	4.3513	4.04986	3.81905	6.92863	6.55031	5.79576		ENSG00000176945	MUC20	protein_coding	8086	1.43226	7.9571e-05	0.0042106	0.0780626	0.0465294	0.0155719	0.0942701	0.131172	0.186029	0.140303
ENSG00000108187	PBLD	protein_coding	5172	1.30782	5.15696e-13	3.0675e-11	1.05422	0.597517	1.04261	2.42081	2.3855	1.9174		ENSG00000164220	F2RL2	protein_coding	3429	-1.5956	7.95869e-05	0.0042106	0.72482	0.775891	2.53371	0.555751	0.484153	0.286095	0.4087
ENSG00000114648	KLHL18	protein_coding	7064	-0.663156	5.47787e-13	3.25505e-11	4.93132	5.58307	5.65671	3.43408	3.41552	3.37593		ENSG00000185008	ROBO2	protein_coding	16659	-0.746719	8.06545e-05	0.00426317	0.224974	0.237138	0.260763	0.134412	0.166093	0.129554	0.136202
ENSG00000185627	PSMD13	protein_coding	4767	-0.363586	5.662e-13	3.36103e-11	38.7615	41.1196	39.3597	31.08	29.994	31.5513		ENSG00000151552	QDPR	protein_coding	3059	-0.505309	8.10008e-05	0.00427757	19.9382	19.9513	17.535	14.5464	12.7538	13.5763	13.1114
ENSG00000173221	GLRX	protein_coding	6508	-0.675364	5.76967e-13	3.42145e-11	7.7962	7.59768	9.11436	4.82967	5.32928	5.20628		ENSG00000197697	HIST1H2BE	protein_coding	497	-0.927299	8.1157e-05	0.0042819	84.2995	89.3279	182.918	50.2299	68.9414	59.7428	70.6289
ENSG00000143811	PYCR2	protein_coding	3602	-0.642867	5.81056e-13	3.44219e-11	12.6564	13.237	12.0532	7.85714	7.6117	8.75106		ENSG00000126870	WDR60	protein_coding	6667	0.561585	8.15109e-05	0.00429665	1.21305	1.42291	1.1615	1.92225	1.84684	1.87365	1.89184
ENSG00000173230	GOLGB1	protein_coding	11865	0.458924	5.95133e-13	3.522e-11	9.9694	9.67422	10.6628	13.2455	14.8121	13.6415		ENSG00000099953	MMP11	protein_coding	5176	0.707022	8.20965e-05	0.00432358	1.87498	1.78087	1.10686	2.52199	2.59267	2.50183	2.88807
ENSG00000157827	FMNL2	protein_coding	6519	-0.466356	6.08438e-13	3.59708e-11	12.5458	12.1674	12.3229	8.70275	8.95827	9.1273		ENSG00000178597	PSAPL1	protein_coding	4679	-1.52211	8.22e-05	0.00432508	0.219218	0.229742	0.148008	0.0610922	0.0394235	0.0838657	0.114101
ENSG00000089685	BIRC5	protein_coding	3815	-0.48055	6.18419e-13	3.65238e-11	40.6132	38.8826	39.6497	28.9559	25.7285	30.5742		ENSG00000114978	MOB1A	protein_coding	6454	-0.541771	8.25873e-05	0.00433756	32.6659	34.2068	44.6866	25.4301	25.5729	25.3235	25.7985
ENSG00000131435	PDLIM4	protein_coding	3192	-0.70027	6.32973e-13	3.73454e-11	13.6177	14.8451	12.8217	9.23409	8.58939	7.61899		ENSG00000161267	BDH1	protein_coding	9112	0.905138	8.27176e-05	0.00434046	0.29441	0.291981	0.165822	0.559446	0.384634	0.581377	0.410136
ENSG00000133313	CNDP2	protein_coding	11848	-0.508912	6.36087e-13	3.74911e-11	6.50667	6.60779	6.25513	4.59028	4.31578	4.68323		ENSG00000100077	ADRBK2	protein_coding	9153	0.509315	8.42071e-05	0.00440661	4.05155	4.20742	4.84233	6.25646	6.28277	6.1307	6.14635
ENSG00000171476	HOPX	protein_coding	7753	-0.689576	6.82765e-13	4.02016e-11	6.9545	7.17483	8.48895	5.04661	4.26131	4.72047		ENSG00000160207	HSF2BP	protein_coding	1908	0.702543	8.53596e-05	0.004461	2.56389	2.66205	2.04578	3.5207	3.55293	4.90167	4.09224
ENSG00000126602	TRAP1	protein_coding	5227	-0.5143	6.89256e-13	4.05427e-11	26.3678	29.3926	26.1878	20.6099	17.8341	18.9045		ENSG00000119900	OGFRL1	protein_coding	9051	-0.64204	8.54009e-05	0.004461	1.27711	1.18767	1.62071	0.836928	0.764262	0.968266	0.906905
ENSG00000184967	NOC4L	protein_coding	2029	-0.678193	6.94253e-13	4.07955e-11	18.2135	19.9453	20.7161	13.4985	10.8778	12.3934		ENSG00000006327	TNFRSF12A	protein_coding	1848	-0.587368	8.59698e-05	0.00448666	12.5526	13.8588	13.1842	8.30122	7.31162	9.59077	10.0752
ENSG00000127603	MACF1	protein_coding	43102	-0.267457	7.12532e-13	4.18273e-11	30.4268	31.6772	31.1037	26.1859	25.6954	25.5578		ENSG00000111412	C12orf49	protein_coding	3061	-0.511124	8.66631e-05	0.00451469	12.6176	12.5196	14.9526	9.46298	9.12971	9.50786	9.33112
ENSG00000206503	HLA.A	protein_coding	2710	0.655704	7.55721e-13	4.43178e-11	26.6585	31.224	32.7043	47.8372	42.593	52.2763		ENSG00000141424	SLC39A6	protein_coding	3682	0.510352	8.7974e-05	0.00457885	12.2038	11.6269	13.4395	18.0112	16.6953	16.9631	19.0309
ENSG00000135604	STX11	protein_coding	1926	1.69572	8.3998e-13	4.92094e-11	0.94365	0.993291	1.29221	3.99525	3.41649	3.18743		ENSG00000161082	CELF5	protein_coding	6024	1.42511	8.83433e-05	0.00458947	0.0720385	0.102607	0.0313532	0.166082	0.313868	0.151995	0.166173
ENSG00000198668	CALM1	protein_coding	7705	-0.665991	8.60636e-13	5.03689e-11	24.5907	23.6449	20.8521	16.6052	13.8065	13.1311		ENSG00000144820	GPR128	protein_coding	4091	0.798743	8.84791e-05	0.00458947	0.46288	0.440128	0.523233	0.815185	0.777799	0.911238	0.766693
ENSG00000171130	ATP6V0E2	protein_coding	3335	-0.762466	8.71142e-13	5.09324e-11	17.0757	17.9151	16.5008	10.246	9.24873	10.7968		ENSG00000198832	SELM	protein_coding	3187	0.590379	8.82688e-05	0.00458947	4.69153	4.56193	5.94607	7.57903	7.92951	6.79254	8.01992
ENSG00000110917	MLEC	protein_coding	6723	0.410642	8.77796e-13	5.12186e-11	51.1386	51.286	56.6392	69.527	68.7983	73.1383		ENSG00000181894	ZNF329	protein_coding	4306	0.556792	8.84958e-05	0.00458947	4.01289	3.67599	4.56169	6.25118	5.82603	6.34875	5.48634
ENSG00000156804	FBXO32	protein_coding	7395	0.669613	8.85192e-13	5.15984e-11	8.66339	8.11916	6.52535	12.9804	11.6232	12.4044		ENSG00000241186	TDGF1	protein_coding	5013	3.77912	8.87384e-05	0.00459686	0.00786972	0	0	0.0190073	0.0551952	0.0652317	0.0665619
ENSG00000205250	E2F4	protein_coding	3582	-0.543706	9.09338e-13	5.28998e-11	22.1983	23.5817	20.6898	15.2195	14.0455	16.2156		ENSG00000184897	H1FX	protein_coding	1506	-0.666007	8.87975e-05	0.00459686	44.7948	43.5231	27.0056	25.4659	24.0683	23.6678	23.8846
ENSG00000167779	IGFBP6	protein_coding	1279	0.835913	9.22366e-13	5.36041e-11	16.46	21.2858	22.0534	37.9333	30.7614	38.1217		ENSG00000157765	SLC34A2	protein_coding	4699	-0.83955	8.89311e-05	0.00459966	0.881537	0.743483	0.87087	0.608322	0.392557	0.334035	0.497068
ENSG00000070814	TCOF1	protein_coding	11278	-0.393941	9.39735e-13	5.4559e-11	19.6337	19.8075	20.6456	15.9586	14.8902	14.8959		ENSG00000100197	CYP2D6	protein_coding	2395	-1.44257	9.14927e-05	0.00472791	0.37886	0.538603	0.368017	0.139245	0.11553	0.191152	0.222914
ENSG00000168874	ATOH8	protein_coding	6076	2.88345	9.47577e-13	5.49594e-11	0.0997075	0.0484397	0.0682685	0.536625	0.518926	0.582903		ENSG00000196267	ZNF836	protein_coding	4229	1.31143	9.24164e-05	0.00476173	0.270531	0.158868	0.0744351	0.529478	0.545231	0.355694	0.284046
ENSG00000175130	MARCKSL1	protein_coding	1699	-0.563648	9.62613e-13	5.5776e-11	35.7468	33.5202	34.5056	24.6411	23.1571	22.4441		ENSG00000161551	ZNF577	protein_coding	6234	0.559721	9.24767e-05	0.00476173	1.39224	1.33637	1.28257	1.93349	2.13786	1.80446	2.01254
ENSG00000106333	PCOLCE	protein_coding	3532	0.591093	9.80297e-13	5.66768e-11	36.406	40.0398	38.1681	60.6688	52.5525	59.3963		ENSG00000122778	KIAA1549	protein_coding	12464	-0.542477	9.23552e-05	0.00476173	2.79486	2.69301	3.13675	1.97998	2.24214	1.89949	1.74547
ENSG00000143314	MRPL24	protein_coding	1695	-0.588078	9.81084e-13	5.66768e-11	32.7037	34.2939	30.182	22.5448	20.7854	21.2434		ENSG00000173535	TNFRSF10C	protein_coding	2625	2.66967	9.30691e-05	0.0047837	0.0300578	0.0204755	0	0.199642	0.122975	0.0996591	0.101691
ENSG00000138311	ZNF365	protein_coding	9073	-1.36455	1.0505e-12	6.06269e-11	1.28536	1.16781	1.53917	0.675609	0.347514	0.520478		ENSG00000176853	FAM91A1	protein_coding	7246	-0.671901	9.31527e-05	0.00478374	8.00887	8.89373	13.3456	6.17384	7.07708	5.89388	6.11537
ENSG00000148541	FAM13C	protein_coding	6753	1.93016	1.06295e-12	6.12845e-11	0.336419	0.108959	0.204748	0.830463	0.832305	0.821664		ENSG00000197846	HIST1H2BF	protein_coding	1195	-0.594297	9.34015e-05	0.00479226	49.8501	49.0705	69.9115	34.7645	36.7381	36.6685	40.7111
ENSG00000182149	IST1	protein_coding	7806	-0.517615	1.10203e-12	6.3475e-11	11.1952	10.5195	11.3008	7.00058	8.23644	7.83419		ENSG00000138175	ARL3	protein_coding	3844	0.559991	9.35631e-05	0.00479629	4.52597	4.15975	3.76695	5.5896	5.74645	6.41423	6.84016
ENSG00000174013	FBXO45	protein_coding	5976	-0.695408	1.14422e-12	6.58395e-11	8.8704	7.06742	7.7046	4.84497	4.79437	4.93881		ENSG00000138075	ABCG5	protein_coding	3720	2.64139	9.37625e-05	0.00480225	0	0.0216726	0.016924	0.0768415	0.0619833	0.123067	0.125577
ENSG00000079102	RUNX1T1	protein_coding	13535	0.800916	1.16413e-12	6.69189e-11	1.35398	1.21772	1.44038	2.54387	2.33964	2.12826		ENSG00000100234	TIMP3	protein_coding	4603	-0.525837	9.72104e-05	0.00497003	10.5591	10.077	9.88878	6.32394	6.60225	7.99933	7.39405
ENSG00000109321	AREG	protein_coding	1648	-2.5725	1.17465e-12	6.74574e-11	2.20567	2.2324	2.18139	0.316556	0.0831837	0.644731		ENSG00000164032	H2AFZ	protein_coding	2303	-0.479113	9.82489e-05	0.00500982	91.5268	90.1325	99.5615	63.1155	66.38	67.1052	72.3855
ENSG00000164032	H2AFZ	protein_coding	2303	-0.836434	1.19811e-12	6.87366e-11	170.527	152.719	119.475	93.6111	74.5852	79.6618		ENSG00000166908	PIP4K2C	protein_coding	3296	-0.596593	0.000100119	0.00510068	10.126	9.73532	7.41123	5.86849	5.48462	6.80602	5.99319
ENSG00000158373	HIST1H2BD	protein_coding	871	-0.885972	1.22185e-12	7.00297e-11	177.887	198.353	196.843	120.988	88.768	100.301		ENSG00000120159	CAAP1	protein_coding	3014	-0.54943	0.000100456	0.00511334	7.4085	7.91777	8.98195	5.59561	5.64587	4.83891	6.00039
ENSG00000188848	BEND4	protein_coding	8765	-1.01585	1.2324e-12	7.05648e-11	3.99159	4.23095	2.77637	1.91949	1.81427	1.69712		ENSG00000164188	RANBP3L	protein_coding	3363	-1.51397	0.000100793	0.00512596	0.281541	0.191786	0.449293	0.113332	0.137126	0.0972365	0.0396877
ENSG00000127022	CANX	protein_coding	6235	0.410211	1.25434e-12	7.17505e-11	236.256	225.448	258.57	308.869	320.675	327.663		ENSG00000196139	AKR1C3.1	protein_coding	4532	0.700225	0.000101558	0.00515407	0.757332	0.628564	0.819611	1.1143	1.26177	1.15448	1.1633
ENSG00000182670	TTC3	protein_coding	15883	0.63671	1.28547e-12	7.34589e-11	7.39972	8.80198	6.78143	12.2349	11.9626	11.5285		ENSG00000206530	WDR52	protein_coding	12160	0.581617	0.000101613	0.00515407	2.78038	2.97692	3.54134	4.28619	5.46864	4.50172	4.25325
ENSG00000213465	ARL2	protein_coding	2084	-0.479181	1.30043e-12	7.42404e-11	43.0966	44.6987	48.3003	33.4189	31.5747	32.6867		ENSG00000196177	ACADSB	protein_coding	6256	-0.478149	0.00010149	0.00515407	24.4046	24.7777	21.7975	17.8504	16.7995	16.319	16.9931
ENSG00000164983	TMEM65	protein_coding	9029	0.669289	1.3176e-12	7.51473e-11	3.89165	3.76497	3.30773	5.83566	6.3161	5.29552		ENSG00000118655	DCLRE1B	protein_coding	3940	-0.518834	0.000102704	0.00520485	5.54716	5.31342	5.56069	3.72428	3.61668	3.73484	4.21751
ENSG00000182199	SHMT2	protein_coding	4838	-0.618761	1.32019e-12	7.52209e-11	72.3469	78.0513	78.5072	49.5482	47.1501	52.3425		ENSG00000115641	FHL2	protein_coding	6626	-0.764398	0.000103984	0.0052651	0.70852	0.851728	1.10218	0.467358	0.466306	0.582354	0.564014
ENSG00000179151	EDC3	protein_coding	5103	-0.691702	1.32151e-12	7.52228e-11	6.44051	7.26715	7.39697	4.57484	4.43255	4.09487		ENSG00000159873	CCDC117	protein_coding	4320	-0.687308	0.000104669	0.00529514	22.3372	23.6828	38.5613	16.2335	18.7131	18.0913	16.9155
ENSG00000137752	CASP1	protein_coding	3698	2.31846	1.32526e-12	7.53624e-11	0.122868	0.238767	0.411285	0.881701	1.44575	1.62816		ENSG00000090470	PDCD7	protein_coding	3263	-0.517327	0.000105792	0.00534256	14.9195	14.9895	12.5027	10.5124	9.83649	10.1018	9.10115
ENSG00000163349	HIPK1	protein_coding	9280	-0.599412	1.39353e-12	7.91671e-11	6.93628	7.67515	7.3454	4.25837	5.34756	4.89785		ENSG00000150054	MPP7	protein_coding	6577	-1.37469	0.000106675	0.00537778	0.203943	0.200217	0.114868	0.0434621	0.0911514	0.0696076	0.071027
ENSG00000184500	PROS1	protein_coding	4429	0.904595	1.49276e-12	8.47216e-11	2.46214	2.49198	2.716	4.6232	5.38566	4.42482		ENSG00000112183	RBM24	protein_coding	3444	0.899255	0.000107303	0.00540472	0.526928	0.507205	0.767771	1.21733	1.23189	0.835556	1.02699
ENSG00000168067	MAP4K2	protein_coding	7649	-0.750168	1.51074e-12	8.56584e-11	3.78194	3.80934	4.22988	2.50646	2.38365	2.16081		ENSG00000154642	C21orf91	protein_coding	6235	-0.693208	0.000107481	0.00540897	2.61951	2.68094	4.16012	1.85677	2.13752	1.85662	1.89448
ENSG00000198853	RUSC2	protein_coding	5682	-0.575968	1.51583e-12	8.58636e-11	9.35603	9.60864	10.1473	7.0467	6.27289	6.23323		ENSG00000186665	C17orf58.1	protein_coding	1752	-0.701523	0.000108607	0.00546088	4.3459	4.17223	3.70125	2.80086	1.92148	2.98636	2.39972
ENSG00000129128	SPCS3	protein_coding	6831	-0.548493	1.56152e-12	8.83657e-11	34.2333	28.329	32.1225	20.2763	23.0786	21.3958		ENSG00000134532	SOX5	protein_coding	8879	-0.60129	0.000108881	0.00546989	5.84721	6.44687	8.70723	4.55545	4.99642	4.70677	4.15637
ENSG00000128626	MRPS12	protein_coding	2144	-0.609762	1.66311e-12	9.40228e-11	28.398	29.4457	26.3119	18.6751	18.8622	17.6205		ENSG00000009724	MASP2	protein_coding	4251	1.3423	0.000109282	0.00548527	0.139206	0.0821837	0.0444299	0.190522	0.23866	0.215389	0.313973
ENSG00000182481	KPNA2	protein_coding	3140	-0.484748	1.67869e-12	9.48115e-11	91.5487	93.9667	79.7454	64.2138	61.2088	64.0292		ENSG00000198089	SFI1	protein_coding	12038	0.583051	0.00011033	0.00553307	0.950387	1.04031	0.789711	1.51181	1.38676	1.46145	1.2307
ENSG00000139211	AMIGO2	protein_coding	3956	-0.380099	1.6839e-12	9.50138e-11	64.6635	64.1313	69.1681	51.43	48.8605	51.8068		ENSG00000121440	PDZRN3	protein_coding	6136	-0.738743	0.000111664	0.00559029	0.623653	0.683239	0.728482	0.388215	0.413357	0.490296	0.326279
ENSG00000100632	ERH	protein_coding	1446	-0.571363	1.70144e-12	9.59103e-11	124.642	110.014	123.637	79.1908	78.403	83.4402		ENSG00000166394	CYB5R2	protein_coding	8596	-0.888081	0.000111908	0.00559278	0.385514	0.481457	0.366201	0.304827	0.160943	0.220642	0.209614
ENSG00000178996	SNX18	protein_coding	6653	0.64235	1.73519e-12	9.77182e-11	3.93835	4.02572	4.90468	6.78277	6.92336	6.45917		ENSG00000109205	ODAM	protein_coding	1562	-1.33128	0.000113386	0.00565686	0.656673	0.688196	0.644888	0.396506	0.177141	0.167481	0.299068
ENSG00000139151	PLCZ1	protein_coding	3388	1.09809	1.7984e-12	1.0118e-10	3.08455	2.30209	3.14242	5.77426	7.3237	5.2617		ENSG00000092421	SEMA6A	protein_coding	10956	0.60616	0.000113555	0.00566039	4.20579	4.35391	5.68316	6.5053	8.60774	7.0141	6.71857
ENSG00000115524	SF3B1	protein_coding	9164	0.371882	1.83272e-12	1.03011e-10	45.2682	45.6703	49.7904	58.8063	60.4055	62.9192		ENSG00000197696	NMB	protein_coding	1022	-0.557006	0.000115627	0.00575871	15.1705	16.014	13.922	9.41647	9.52093	10.9429	11.2966
ENSG00000105953	OGDH	protein_coding	5210	-0.425719	1.84041e-12	1.03344e-10	26.5992	26.1272	26.804	19.075	19.129	20.9376		ENSG00000133597	ADCK2	protein_coding	2913	-0.625697	0.000116669	0.0058056	2.8305	2.61083	2.46383	1.68455	1.48811	1.86348	1.85566
ENSG00000132153	DHX30	protein_coding	7744	-0.426468	1.85314e-12	1.03958e-10	22.2568	22.6137	23.1396	17.8521	16.4455	16.3274		ENSG00000177025	C19orf18	protein_coding	915	2.28392	0.000122238	0.00606705	0.0862315	0.146853	0	0.572742	0.604795	0.142954	0.583475
ENSG00000110955	ATP5B	protein_coding	2322	-0.318697	1.87236e-12	1.04935e-10	482.871	498.328	504.178	394.016	384.575	412.235		ENSG00000158773	USF1	protein_coding	2336	-0.580135	0.000124364	0.00616728	25.6701	25.1369	18.3266	16.0709	13.8189	16.6023	15.3125
ENSG00000130638	ATXN10	protein_coding	5127	0.498558	1.90145e-12	1.06259e-10	11.3141	12.1987	11.7851	17.4506	16.9253	15.566		ENSG00000183091	NEB	protein_coding	30567	0.7264	0.000124843	0.00618574	1.09059	1.12448	1.56121	2.14931	2.66884	1.87215	1.61559
ENSG00000114767	RRP9	protein_coding	1578	-0.561354	1.93074e-12	1.07792e-10	37.3361	34.0389	33.559	24.3817	22.3265	24.2399		ENSG00000169914	OTUD3	protein_coding	6767	-0.519505	0.000125651	0.0062204	4.52983	4.38039	4.9588	3.47791	3.31198	3.26668	2.80076
ENSG00000001036	FUCA2	protein_coding	2793	-0.638947	1.94431e-12	1.08445e-10	32.3735	31.4025	29.2572	22.6941	18.2586	18.7674		ENSG00000204592	HLA.E.5	protein_coding	2975	0.780064	0.000126602	0.00626216	5.14519	5.06768	3.08967	8.87178	5.9214	8.66155	7.22308
ENSG00000111530	CAND1	protein_coding	13655	0.278338	1.96494e-12	1.09491e-10	19.6432	18.8705	19.6641	23.5054	23.241	23.8017		ENSG00000143553	SNAPIN	protein_coding	1544	-0.519004	0.000127099	0.00628133	14.1042	15.4561	15.1277	10.1208	9.88618	11.6485	9.98431
ENSG00000197747	S100A10	protein_coding	1543	0.843818	2.04388e-12	1.13672e-10	45.6429	34.4295	32.2592	75.7339	61.4802	64.1932		ENSG00000174606	ANGEL2	protein_coding	7349	-0.499571	0.000127305	0.00628617	5.41651	5.55473	6.43365	3.97393	4.26706	4.22719	3.91383
ENSG00000197903	HIST1H2BK	protein_coding	381	-1.43904	2.04237e-12	1.13672e-10	336.701	358.823	216.654	153.356	85.2744	97.6064		ENSG00000154079	C6orf57	protein_coding	1440	0.605321	0.000128917	0.00636033	5.31491	5.76673	4.32831	8.40348	6.91734	8.62934	7.69306
ENSG00000186834	HEXIM1	protein_coding	3600	-0.730331	2.09333e-12	1.16311e-10	8.62456	9.03398	10.6388	5.72404	6.13082	5.27979		ENSG00000135341	MAP3K7	protein_coding	7227	-0.48856	0.00012904	0.00636095	14.6515	15.2275	17.6928	11.3649	11.9197	10.6875	11.1917
ENSG00000126860	EVI2A	protein_coding	2071	0.908089	2.11117e-12	1.1719e-10	9.06833	8.31371	12.2844	16.8143	19.5933	19.4387		ENSG00000205754	SLCO1B7	protein_coding	3040	1.43591	0.000130692	0.0064369	0.168704	0.0795614	0.269225	0.423134	0.530936	0.365731	0.329284
ENSG00000018408	WWTR1	protein_coding	8413	0.552395	2.14604e-12	1.19012e-10	5.32877	5.44	5.63715	7.65816	7.8866	8.50383		ENSG00000168411	RFWD3	protein_coding	6465	-0.45932	0.000131403	0.00646639	23.3349	23.5527	22.7581	16.2269	16.292	17.6224	17.4244
ENSG00000143401	ANP32E	protein_coding	3605	-0.523615	2.18669e-12	1.21151e-10	27.6444	24.3702	28.0368	17.293	18.7092	19.6489		ENSG00000198535	C2CD4A	protein_coding	3445	1.81223	0.000133742	0.00657009	0.0343549	0.0468053	0.18275	0.235097	0.294497	0.189844	0.329316
ENSG00000182158	CREB3L2	protein_coding	8788	-0.409829	2.22229e-12	1.23006e-10	25.5241	26.2403	28.1316	21.1779	19.3587	19.627		ENSG00000102781	KATNAL1	protein_coding	8105	-0.751909	0.000133868	0.00657009	1.5868	1.80708	2.54004	0.964003	1.2802	1.42826	1.00452
ENSG00000197530	MIB2	protein_coding	8767	0.698661	2.25755e-12	1.24721e-10	2.26311	2.8032	2.39723	4.00175	4.28445	3.85131		ENSG00000124693	HIST1H3B	protein_coding	472	-0.739424	0.000135639	0.00664653	1621.25	1599.01	3039.29	1248.78	1198.61	1236.25	1314.76
ENSG00000006576	PHTF2	protein_coding	8646	0.696302	2.25686e-12	1.24721e-10	4.25674	3.99983	4.58969	6.22993	7.29353	7.30519		ENSG00000116675	DNAJC6	protein_coding	6907	0.660152	0.000135888	0.00665311	0.673984	0.715915	0.975304	1.1657	1.2285	1.21201	1.30436
ENSG00000115828	QPCT	protein_coding	2599	0.763203	2.27035e-12	1.25309e-10	6.52676	6.68136	6.80958	10.237	11.4459	12.2645		ENSG00000163508	EOMES	protein_coding	3660	-1.17659	0.000136029	0.00665438	0.441936	0.491957	0.739661	0.234304	0.138599	0.2323	0.382905
ENSG00000004455	AK2	protein_coding	5727	-0.470683	2.27547e-12	1.25472e-10	44.4027	45.1989	49.1549	30.6753	33.6074	35.8274		ENSG00000156076	WIF1	protein_coding	2368	1.24855	0.00013642	0.00666221	0.2499	0.170233	0.186107	0.442618	0.56476	0.469519	0.42273
ENSG00000181026	AEN	protein_coding	6018	-0.685147	2.30973e-12	1.27241e-10	10.394	12.1288	10.6606	7.17339	5.89988	7.51345		ENSG00000188580	NKAIN2	protein_coding	4076	1.16201	0.00013821	0.0067439	0.261328	0.283509	0.278025	0.467534	0.780661	0.850409	0.360198
ENSG00000148843	PDCD11	protein_coding	7382	-0.386254	2.39326e-12	1.31718e-10	36.9715	39.3317	40.682	29.8757	29.4341	30.21		ENSG00000168993	CPLX1	protein_coding	2418	1.18561	0.00013878	0.00676602	2.13733	1.43373	0.546775	3.29039	2.47933	3.4621	3.5051
ENSG00000108561	C1QBP	protein_coding	2335	-0.301013	2.41995e-12	1.33061e-10	218.005	223.985	228.806	180.691	176.716	186.97		ENSG00000088836	SLC4A11	protein_coding	4081	-0.802427	0.000139063	0.00677409	6.91188	6.32834	3.64075	3.24538	2.59902	3.75004	3.38499
ENSG00000205413	SAMD9	protein_coding	6855	0.741779	2.47948e-12	1.36205e-10	7.04805	5.96797	7.01921	9.60798	11.5189	12.3654		ENSG00000159445	THEM4	protein_coding	4390	-0.500447	0.000139724	0.00680057	6.77585	6.82564	6.28138	4.94867	4.98973	4.35015	4.43886
ENSG00000178971	CTC1	protein_coding	8367	-0.749621	2.63542e-12	1.44516e-10	4.21766	4.2915	3.68512	2.22902	2.27741	2.7091		ENSG00000173818	ENDOV	protein_coding	7253	0.584956	0.000141385	0.00687562	1.16944	1.18938	0.894057	1.79322	1.62133	1.53291	1.61938
ENSG00000130052	STARD8	protein_coding	5558	-0.922399	2.63574e-12	1.44516e-10	8.06601	8.84336	8.85621	4.85736	4.85896	3.90834		ENSG00000042445	RETSAT	protein_coding	4264	-0.573082	0.000141755	0.00688783	9.84422	9.86349	7.20524	6.30158	5.48326	5.98182	6.43247
ENSG00000168936	TMEM129	protein_coding	3442	-0.513326	2.64332e-12	1.44795e-10	58.523	67.7654	63.429	45.7725	42.6156	44.5202		ENSG00000138439	FAM117B	protein_coding	5996	-0.894516	0.000142138	0.00690062	2.61208	3.03879	5.31294	1.72419	2.45345	1.55977	2.08129
ENSG00000100554	ATP6V1D	protein_coding	4251	-0.686381	2.65712e-12	1.45414e-10	9.61963	8.03131	8.52171	5.30766	5.03071	5.85982		ENSG00000133794	ARNTL	protein_coding	6742	-1.1648	0.000142615	0.00691799	0.198951	0.175387	0.233452	0.0989298	0.0615604	0.0776046	0.118781
ENSG00000134153	EMC7	protein_coding	1538	0.541487	2.69942e-12	1.4759e-10	30.9214	29.853	35.061	44.4348	46.0818	49.0498		ENSG00000095539	SEMA4G	protein_coding	5253	-0.511734	0.000142797	0.00692097	18.2647	17.9212	15.2449	12.0533	10.561	13.0479	12.5009
ENSG00000158161	EYA3	protein_coding	6483	-0.563712	2.79716e-12	1.5279e-10	9.18126	9.23863	9.10686	5.91452	6.72429	6.0094		ENSG00000134369	NAV1	protein_coding	22056	-1.04806	0.000143152	0.00692655	0.0661808	0.0974757	0.105614	0.0345606	0.0480894	0.0563395	0.0332828
ENSG00000179262	RAD23A	protein_coding	2449	-0.674182	2.80319e-12	1.52976e-10	24.2428	25.8386	23.3173	17.4676	12.7627	15.6671		ENSG00000151233	GXYLT1	protein_coding	7497	-0.695579	0.000143859	0.00695496	7.41447	8.19449	12.3949	5.66211	6.88935	4.85908	5.59018
ENSG00000109586	GALNT7	protein_coding	6865	0.614546	2.80961e-12	1.53183e-10	6.92747	7.11683	7.47223	10.2209	11.4622	11.2812		ENSG00000104660	LEPROTL1	protein_coding	5421	-0.492054	0.000144073	0.00695949	7.47391	7.14857	8.59405	5.43121	5.53795	5.35661	5.63819
ENSG00000152464	RPP38	protein_coding	1930	-1.04157	2.85781e-12	1.55665e-10	7.53355	7.39612	7.88047	4.05455	3.26735	3.73135		ENSG00000168792	ABHD15	protein_coding	3592	-0.553548	0.000144316	0.00696539	6.2603	5.72346	7.62427	4.76152	4.211	4.47904	4.27312
ENSG00000171033	PKIA	protein_coding	4216	-0.61692	2.97196e-12	1.61732e-10	10.6694	9.91304	11.6424	7.11501	6.66574	7.22457		ENSG00000119922	IFIT2	protein_coding	3489	1.19832	0.000147176	0.00709751	0.192223	0.3081	0.0541335	0.45061	0.555132	0.506115	0.363418
ENSG00000071626	DAZAP1	protein_coding	9201	-0.367167	2.97936e-12	1.61983e-10	25.0039	26.0221	27.3948	20.1564	19.6966	20.9401		ENSG00000114771	AADAC	protein_coding	1668	0.488965	0.00014813	0.0071316	15.8229	17.2232	16.3055	24.1922	21.4543	24.0354	22.7651
ENSG00000069667	RORA	protein_coding	17040	0.978972	2.98922e-12	1.62367e-10	0.595513	0.405899	0.616681	1.12511	1.11825	0.963026		ENSG00000014257	ACPP	protein_coding	4193	2.1096	0.000148888	0.00715617	0.0282263	0.0192278	0.0450445	0.159071	0.109982	0.14038	0.079579
ENSG00000166189	HPS6	protein_coding	2649	-0.634148	3.17736e-12	1.72265e-10	17.4383	20.1102	19.3646	12.9486	11.7991	11.9439		ENSG00000108797	CNTNAP1	protein_coding	6045	0.86057	0.000148834	0.00715617	2.48648	2.3562	1.10396	3.5623	3.2422	3.94896	3.77557
ENSG00000121236	TRIM6	protein_coding	3947	0.87693	3.23908e-12	1.75447e-10	3.68375	3.16914	2.97761	5.84864	6.46013	5.74284		ENSG00000204334	ERICH2	protein_coding	601	1.08613	0.000150223	0.007211	1.44413	1.74391	0.838033	3.40864	3.83657	2.6117	1.99872
ENSG00000124198	ARFGEF2	protein_coding	8945	-0.413529	3.27215e-12	1.77074e-10	19.4886	19.7913	21.2385	15.149	14.9884	15.3098		ENSG00000180917	CMTR2	protein_coding	7582	-0.530761	0.000150279	0.007211	4.39673	4.42348	5.663	3.48108	3.36348	3.17432	3.30066
ENSG00000111335	OAS2	protein_coding	6264	1.25596	3.27687e-12	1.77164e-10	0.628648	0.775267	0.662195	1.79059	1.53194	1.62084		ENSG00000116678	LEPR	protein_coding	11457	0.564163	0.000150602	0.00721451	1.25339	1.17517	1.58259	2.0251	1.87972	2.00936	1.93966
ENSG00000100916	BRMS1L	protein_coding	3897	0.886561	3.33568e-12	1.80176e-10	2.99258	2.68113	3.01582	5.087	5.98018	5.05917		ENSG00000078177	N4BP2	protein_coding	9835	-0.472475	0.0001506	0.00721451	18.3396	19.2422	21.1052	14.3725	14.7139	14.3371	12.9466
ENSG00000183048	SLC25A10	protein_coding	2621	-0.794885	3.44962e-12	1.86158e-10	13.5796	14.3173	14.8764	9.95202	6.90402	7.79241		ENSG00000188486	H2AFX	protein_coding	1614	-0.458455	0.000151039	0.00722948	104.2	101.885	111.443	76.4807	72.9735	80.07	78.5603
ENSG00000159399	HK2	protein_coding	6064	-0.407815	3.53197e-12	1.90425e-10	31.0454	31.8636	35.2506	24.7336	24.7769	24.5304		ENSG00000168765	GSTM4	protein_coding	5370	-0.54041	0.000151499	0.0072455	3.68796	4.16873	3.24751	2.61719	2.48183	2.65502	2.47305
ENSG00000133678	TMEM254	protein_coding	2996	0.778594	3.76213e-12	2.02592e-10	5.00471	5.05923	5.26114	9.66406	8.05316	8.59029		ENSG00000117525	F3	protein_coding	2875	0.552366	0.000154714	0.00736873	3.07374	4.00073	3.81028	5.50159	5.18099	5.2321	5.38522
ENSG00000125818	PSMF1	protein_coding	5296	-0.615647	3.77886e-12	2.03171e-10	9.52318	10.0867	8.8244	6.40286	5.5135	6.57608		ENSG00000213694	S1PR3	protein_coding	8754	-0.584788	0.000154547	0.00736873	1.39254	1.36611	1.21542	0.832669	0.784924	1.03847	0.90718
ENSG00000138496	PARP9	protein_coding	8938	0.754544	3.80518e-12	2.04398e-10	2.27065	1.94281	2.32042	3.51662	3.65033	3.85687		ENSG00000006007	GDE1	protein_coding	4412	-0.699144	0.000154445	0.00736873	2.92394	3.28312	4.75176	1.87889	2.48765	2.34211	2.23862
ENSG00000163453	IGFBP7	protein_coding	1930	1.07396	4.09253e-12	2.1963e-10	3.45288	3.96493	2.86562	7.09546	6.74779	7.70737		ENSG00000102098	SCML2	protein_coding	4368	-0.7494	0.000154596	0.00736873	6.73772	7.11843	11.6892	4.54822	5.85947	4.2972	5.48485
ENSG00000073614	KDM5A	protein_coding	12091	0.365744	4.15644e-12	2.22854e-10	10.3467	9.8707	9.98317	12.5556	13.3107	13.0448		ENSG00000221869	CEBPD	protein_coding	2178	0.573886	0.000155297	0.00739043	8.27781	7.40332	6.18588	12.162	9.61271	10.9903	10.8161
ENSG00000185088	RPS27L	protein_coding	9127	0.579954	4.19997e-12	2.24981e-10	14.6361	12.5925	14.2554	19.9769	20.4872	21.5367		ENSG00000008283	CYB561	protein_coding	5320	0.676919	0.000156087	0.00742191	0.659987	0.606182	0.769214	1.03881	0.970855	1.05724	1.22933
ENSG00000140848	CPNE2	protein_coding	7781	-0.762094	4.38485e-12	2.34668e-10	3.23116	3.78254	3.53618	1.97786	2.21989	2.03312		ENSG00000114302	PRKAR2A	protein_coding	6644	-0.451858	0.000157368	0.0074705	44.0527	45.5006	50.2312	33.5873	33.6358	35.3289	33.6889
ENSG00000116251	RPL22	protein_coding	4900	0.258946	4.47251e-12	2.3914e-10	83.5479	81.2382	83.4395	97.3901	98.087	101.481		ENSG00000166130	IKBIP	protein_coding	4163	0.476045	0.000158921	0.00753806	7.54334	7.67554	7.60689	10.0136	11.2769	10.5258	10.516
ENSG00000181218	HIST3H2A	protein_coding	895	-0.802951	4.54642e-12	2.42839e-10	36.0448	43.408	47.7367	26.8129	23.4349	22.82		ENSG00000005893	LAMP2	protein_coding	5617	-0.487526	0.000159967	0.00758142	34.0569	34.9502	42.7486	26.2085	27.1751	26.5354	26.3043
ENSG00000106034	CPED1	protein_coding	7705	0.46726	4.57483e-12	2.43938e-10	14.7033	12.9302	13.8177	18.2302	18.9306	20.1027		ENSG00000162367	TAL1	protein_coding	5706	-0.813964	0.000160833	0.00761001	0.511631	0.414461	0.617877	0.28388	0.307114	0.275084	0.268998
ENSG00000133103	COG6	protein_coding	8051	0.697115	4.60138e-12	2.45129e-10	2.38913	2.54071	2.50738	3.95265	4.01844	4.09117		ENSG00000206561	COLQ	protein_coding	4353	0.786176	0.000161701	0.00763963	0.380643	0.419811	0.361574	0.601952	0.730985	0.706148	0.674555
ENSG00000107949	BCCIP	protein_coding	4498	-0.43383	4.64121e-12	2.47025e-10	29.9679	29.8704	30.0633	21.6886	20.8769	23.8844		ENSG00000101384	JAG1.1	protein_coding	6292	-0.4863	0.000161724	0.00763963	32.278	33.1612	40.2238	24.9188	24.9268	26.2561	24.4263
ENSG00000109519	GRPEL1	protein_coding	4177	-0.829326	4.65004e-12	2.47268e-10	8.73853	9.86468	7.91134	4.77722	4.75882	5.34183		ENSG00000066739	ATG2B	protein_coding	12722	0.518846	0.000162032	0.00764794	2.54592	2.42504	2.88014	3.50516	4.11423	3.88645	3.45687
ENSG00000170275	CRTAP	protein_coding	6695	0.440783	4.6591e-12	2.47524e-10	55.4923	54.0722	60.6142	73.4411	75.8226	81.732		ENSG00000175970	UNC119B	protein_coding	4560	0.479512	0.000163871	0.00772236	14.82	14.9222	12.8676	19.7776	18.7395	20.7104	20.0937
ENSG00000085063	CD59	protein_coding	4942	0.420962	4.80521e-12	2.55053e-10	143.089	142.068	157.347	189.509	196.365	206.588		ENSG00000197860	SGTB	protein_coding	5748	-0.474996	0.000163876	0.00772236	7.01441	6.80735	7.29463	5.17197	5.19884	5.21117	4.64405
ENSG00000166847	DCTN5	protein_coding	12740	-0.641112	4.90505e-12	2.60115e-10	5.33781	6.17979	6.56603	4.16652	3.75536	3.68813		ENSG00000205129	C4orf47	protein_coding	1375	1.79587	0.000164219	0.00773219	0.172149	0.117269	0.0915742	0.589025	0.268309	0.618339	0.388276
ENSG00000069974	RAB27A	protein_coding	5605	0.792915	5.04459e-12	2.67271e-10	3.37769	2.96683	3.08355	5.04932	5.67424	5.60272		ENSG00000121410	A1BG	protein_coding	4006	2.26714	0.000164958	0.0077589	0.0689357	0.0201254	0	0.118926	0.172674	0.277539	0.066635
ENSG00000166326	TRIM44	protein_coding	13077	0.403662	5.12811e-12	2.71449e-10	19.3648	18.0391	20.3958	25.0031	24.8972	26.56		ENSG00000072609	CHFR	protein_coding	9214	0.499098	0.000165054	0.0077589	3.60085	3.4854	3.17724	5.06717	4.32928	4.89764	5.08443
ENSG00000154642	C21orf91	protein_coding	6235	0.827386	5.13401e-12	2.71465e-10	2.52629	2.40743	2.32846	3.89067	5.03494	3.9952		ENSG00000148942	SLC5A12	protein_coding	7544	0.698343	0.000166721	0.00783088	2.6827	3.28801	2.23655	3.58071	5.5994	3.97921	4.66189
ENSG00000164327	RICTOR	protein_coding	13550	0.505237	5.13774e-12	2.71465e-10	7.65662	6.84212	8.06129	10.0872	11.23	10.7254		ENSG00000138756	BMP2K	protein_coding	9938	0.721317	0.000167006	0.0078379	5.45834	5.66524	9.06538	10.8198	13.7215	9.91746	9.83095
ENSG00000088832	FKBP1A	protein_coding	2577	0.575427	5.26594e-12	2.77986e-10	113.43	90.0547	106.879	165.544	144.215	152.691		ENSG00000119913	TECTB	protein_coding	2936	2.10448	0.000167793	0.00786204	0	0.0549197	0.0857728	0.129814	0.172776	0.289583	0.204569
ENSG00000185347	C14orf80	protein_coding	6698	-0.826003	5.35752e-12	2.82564e-10	3.70838	4.85553	4.45887	2.49237	2.25135	2.59099		ENSG00000149480	MTA2	protein_coding	4236	-0.479297	0.000167748	0.00786204	37.1412	36.974	31.6718	26.0703	23.1993	26.0771	25.9
ENSG00000103145	HCFC1R1	protein_coding	1433	-0.859081	5.4068e-12	2.84905e-10	14.374	15.096	14.6661	9.37431	7.94012	7.08509		ENSG00000176894	PXMP2	protein_coding	2051	-0.598342	0.000168535	0.00789041	3.23147	3.73433	3.92907	2.50868	2.33838	2.23213	2.47287
ENSG00000196923	PDLIM7	protein_coding	4407	-0.54217	5.50668e-12	2.89905e-10	14.7778	14.7928	14.9969	10.9498	10.4518	9.26885		ENSG00000120913	PDLIM2	protein_coding	7671	0.866652	0.000170551	0.0079719	0.324	0.25224	0.164143	0.478219	0.348677	0.528599	0.504579
ENSG00000169967	MAP3K2	protein_coding	11508	0.559637	5.55648e-12	2.92263e-10	4.92218	4.52681	5.2745	6.72053	7.15929	7.81714		ENSG00000188554	NBR1	protein_coding	8424	-0.477462	0.000173089	0.00808399	11.0663	10.7924	9.24479	7.3804	7.16587	7.77921	7.49421
ENSG00000113569	NUP155	protein_coding	9233	-0.301969	5.60926e-12	2.94772e-10	26.9349	26.8563	27.5245	21.3013	22.2118	22.4402		ENSG00000126218	F10	protein_coding	2356	0.92796	0.000174337	0.00812257	12.341	11.3838	4.75653	17.2893	16.8921	18.0436	20.3661
ENSG00000131475	VPS25	protein_coding	2404	-0.654596	5.74187e-12	3.01469e-10	27.5947	31.7704	31.9209	20.0732	18.4759	19.447		ENSG00000188042	ARL4C	protein_coding	4013	0.601789	0.000174149	0.00812257	1.03223	1.2389	1.03543	1.76891	1.62031	1.72752	1.64634
ENSG00000076382	SPAG5	protein_coding	5472	-0.526983	5.83063e-12	3.05853e-10	17.5481	18.8522	15.9441	12.1317	11.9249	12.2329		ENSG00000167548	KMT2D	protein_coding	20476	-0.597553	0.000174236	0.00812257	4.69342	5.09499	7.29008	3.60175	4.05167	3.92229	3.45473
ENSG00000035862	TIMP2	protein_coding	5633	0.729162	5.93056e-12	3.10815e-10	10.1096	8.2815	8.66466	17.0407	13.3607	14.4192		ENSG00000139174	PRICKLE1	protein_coding	5201	-1.13414	0.000175883	0.008188	0.235143	0.237686	0.242097	0.119081	0.115267	0.100598	0.0898182
ENSG00000179195	ZNF664	protein_coding	6340	-0.478758	6.13162e-12	3.21063e-10	13.1628	12.8591	13.5867	9.2776	9.57877	9.57121		ENSG00000077684	JADE1	protein_coding	9110	-0.493722	0.000177403	0.0082521	5.03638	5.8881	6.28881	4.15231	4.09016	4.17104	3.86784
ENSG00000213551	DNAJC9	protein_coding	3955	-0.448416	6.41419e-12	3.35255e-10	23.4364	22.4368	21.1857	16.686	15.979	16.4176		ENSG00000141753	IGFBP4	protein_coding	2211	0.46575	0.000178409	0.00829222	13.5785	13.7105	12.899	18.8326	18.1459	18.7241	18.3815
ENSG00000138756	BMP2K	protein_coding	9938	0.588501	6.46576e-12	3.37647e-10	3.15469	3.10964	3.40866	5.07879	5.00729	4.50229		ENSG00000118898	PPL	protein_coding	7686	-0.879944	0.000179168	0.00832081	0.934174	1.07342	0.516043	0.502079	0.401996	0.476512	0.477546
ENSG00000125637	PSD4	protein_coding	13442	-0.811046	6.4812e-12	3.3815e-10	2.42248	2.76978	2.19095	1.5233	1.18301	1.48428		ENSG00000144231	POLR2D	protein_coding	2511	-0.643573	0.000179314	0.0083209	13.5431	13.8812	20.9607	10.8527	11.2947	9.03793	9.93981
ENSG00000186792	HYAL3	protein_coding	2030	1.1052	6.58548e-12	3.43283e-10	2.5367	2.53724	3.5418	6.2962	6.07774	6.28088		ENSG00000106327	TFR2	protein_coding	5065	0.806895	0.000180282	0.0083591	3.59848	3.47532	1.72775	5.36146	4.63432	5.70728	4.98042
ENSG00000011201	ANOS1	protein_coding	7131	-1.26481	7.07849e-12	3.68652e-10	1.57169	1.25883	1.41543	0.530391	0.768962	0.48011		ENSG00000170581	STAT2	protein_coding	6109	-0.52632	0.000180776	0.00837526	5.22439	5.3405	4.14287	3.408	3.34412	3.32948	3.58308
ENSG00000091409	ITGA6	protein_coding	6533	-0.547529	7.22269e-12	3.75825e-10	42.5411	38.0683	47.789	27.9289	30.2166	29.7267		ENSG00000206503	HLA.A.4	protein_coding	2710	0.615985	0.000185595	0.00859167	17.7165	16.3525	11.1743	24.9284	21.3391	24.616	21.8181
ENSG00000163900	TMEM41A	protein_coding	8668	-0.722737	7.35768e-12	3.82507e-10	3.75669	4.2783	4.6897	2.76852	2.38811	2.56054		ENSG00000197498	RPF2	protein_coding	3922	-0.451728	0.000186971	0.00864148	15.8528	16.3012	16.3573	12.2445	11.8405	11.873	11.3153
ENSG00000099998	GGT5	protein_coding	6054	0.87078	7.40422e-12	3.84583e-10	1.82628	1.72586	1.6444	3.08065	3.26074	3.15912		ENSG00000053254	FOXN3	protein_coding	11033	-0.45625	0.000189252	0.00873438	8.03464	8.16476	8.89607	5.769	6.21116	6.24196	6.15754
ENSG00000166250	CLMP	protein_coding	5097	-0.424773	7.43461e-12	3.85817e-10	30.9924	31.2971	34.5327	23.3361	24.6094	24.2276		ENSG00000111846	GCNT2	protein_coding	9052	-0.459616	0.000189283	0.00873438	7.17804	7.44885	7.53929	5.78943	5.26264	5.31765	5.10907
ENSG00000099250	NRP1	protein_coding	11522	0.268498	7.58359e-12	3.93198e-10	25.1199	25.3143	26.1965	31.1395	30.3751	30.8105		ENSG00000182272	B4GALNT4	protein_coding	3761	0.609174	0.000189753	0.0087412	2.06643	1.76493	1.55677	2.64747	3.11443	2.39973	2.83903
ENSG00000133935	C14orf1	protein_coding	2633	0.646768	7.7305e-12	4.00458e-10	10.0089	10.9545	11.5528	18.0797	15.3071	17.5315		ENSG00000097033	SH3GLB1	protein_coding	6827	0.504007	0.000189778	0.0087412	10.6154	11.0732	13.6575	16.7552	17.1574	15.912	16.9208
ENSG00000076685	NT5C2	protein_coding	5156	0.48809	7.82132e-12	4.04802e-10	21.2673	19.979	23.3304	29.4181	31.0014	30.2241		ENSG00000203812	HIST2H2AA4	protein_coding	549	-0.515184	0.000193927	0.00891307	1936.33	1895.62	2561.41	1520.63	1373.14	1513.05	1557.27
ENSG00000228300	C19orf24	protein_coding	2193	-0.676728	8.10094e-12	4.18901e-10	16.2299	16.4406	17.969	11.597	9.93926	10.1746		ENSG00000165449	SLC16A9	protein_coding	4425	0.783065	0.000197169	0.00904769	0.659744	1.18428	0.825202	1.56114	1.75083	1.27108	1.6137
ENSG00000179051	RCC2	protein_coding	4126	0.297237	8.41684e-12	4.3485e-10	47.2795	47.4364	48.2893	59.1416	57.1804	59.372		ENSG00000183558	HIST2H2AA3	protein_coding	974	-0.514845	0.000197503	0.00905581	1092.15	1069.72	1445.88	858.139	774.543	855.656	877.969
ENSG00000101182	PSMA7	protein_coding	1750	-0.352079	8.50797e-12	4.38692e-10	174.39	184.16	173.426	139.812	133.17	143.558		ENSG00000147526	TACC1	protein_coding	12609	-0.430849	0.000200954	0.00919215	35.5524	35.7468	36.9635	26.649	26.578	27.5579	26.2939
ENSG00000165891	E2F7	protein_coding	6303	-0.415631	8.51383e-12	4.38692e-10	16.508	15.7363	15.3995	12.022	11.9404	11.7439		ENSG00000118007	STAG1	protein_coding	7819	-0.452654	0.000201302	0.00920082	11.2263	11.9265	12.2871	8.4511	8.91171	8.92482	8.22771
ENSG00000183684	ALYREF	protein_coding	1574	-0.580381	8.51371e-12	4.38692e-10	68.6073	66.1939	69.221	50.7102	41.457	44.2527		ENSG00000250588	IQCJ.SCHIP1	protein_coding	4409	-0.736317	0.000203301	0.00927749	2.058	1.74934	2.42747	0.983307	1.03548	1.55753	1.42279
ENSG00000155755	TMEM237	protein_coding	7647	0.580053	8.57709e-12	4.41171e-10	6.33789	5.65777	7.23245	9.24393	10.1108	9.44829		ENSG00000067533	RRP15	protein_coding	7883	-0.475796	0.000204312	0.00931626	12.7066	13.4558	15.6055	9.98404	10.5534	9.68201	9.78632
ENSG00000148180	GSN	protein_coding	11018	0.968896	8.62074e-12	4.43024e-10	1.2784	1.34899	0.953734	2.27272	2.33911	2.37872		ENSG00000121068	TBX2	protein_coding	6029	0.686797	0.000206019	0.00938671	8.66362	7.55095	5.16899	11.7899	8.95694	12.6811	12.5854
ENSG00000165813	CCDC186	protein_coding	8991	0.679495	8.68195e-12	4.45775e-10	3.5712	3.38806	3.44474	4.91745	6.35804	5.40981		ENSG00000101665	SMAD7	protein_coding	3692	0.490292	0.000206492	0.00940084	8.66595	8.89494	9.56636	12.9944	11.2791	13.268	13.2494
ENSG00000184897	H1FX	protein_coding	1507	-0.690136	8.74199e-12	4.48463e-10	42.1101	45.8959	44.4067	31.7615	23.3784	26.8704		ENSG00000144306	SCRN3	protein_coding	4144	-0.545251	0.000206998	0.00941645	7.64456	8.06741	9.23697	6.20814	4.9966	6.42334	5.13717
ENSG00000197714	ZNF460	protein_coding	3505	-0.608852	8.90399e-12	4.56371e-10	16.161	18.6836	19.093	10.6049	12.6722	12.1257		ENSG00000140284	SLC27A2	protein_coding	2802	0.698282	0.000208516	0.00947804	2.02746	2.11962	2.49402	3.77461	4.46015	2.98764	2.97711
ENSG00000107897	ACBD5	protein_coding	4371	0.472045	9.3609e-12	4.79367e-10	11.5385	12.2886	11.5143	16.1721	16.1832	16.6377		ENSG00000070778	PTPN21	protein_coding	7396	-0.495547	0.000209912	0.00953402	2.8484	2.91778	2.73246	2.0613	2.0015	2.1488	1.83169
ENSG00000213965	NUDT19	protein_coding	2967	-0.661032	9.50977e-12	4.86562e-10	11.9449	12.4989	13.7008	7.60461	9.10215	7.52033		ENSG00000164120	HPGD	protein_coding	5529	-0.510923	0.000210122	0.00953603	2.71854	2.70247	2.45953	1.95599	1.9267	1.727	1.76222
ENSG00000151893	CACUL1	protein_coding	12406	0.4422	9.51973e-12	4.86644e-10	11.488	10.6402	12.4045	14.8966	16.2546	15.7968		ENSG00000213096	ZNF254	protein_coding	7408	0.620395	0.00021034	0.00953845	2.7213	2.88766	3.96882	5.02914	5.58392	4.60846	4.30606
ENSG00000174695	TMEM167A	protein_coding	4908	0.529244	9.60861e-12	4.90756e-10	26.0758	23.5672	29.0168	35.6612	38.21	39.6892		ENSG00000076201	PTPN23	protein_coding	5981	-0.583924	0.000210695	0.00954706	9.38616	8.87864	6.65256	5.09793	4.91149	6.22192	6.00291
ENSG00000140157	NIPA2	protein_coding	3505	-0.426696	9.76074e-12	4.98089e-10	33.4024	31.0694	34.4778	23.3679	25.3835	24.8914		ENSG00000163075	PCDP1	protein_coding	9655	1.63066	0.000213088	0.00964792	0.0204303	0.019484	0.0652069	0.083885	0.0764215	0.135477	0.0898554
ENSG00000143776	CDC42BPA	protein_coding	14055	0.448592	9.80757e-12	5.0004e-10	8.24359	7.95742	8.68653	10.6249	11.8311	11.5243		ENSG00000177943	MAMDC4	protein_coding	5467	-0.74748	0.000216591	0.00978351	0.959753	0.835667	0.66792	0.392149	0.531422	0.526368	0.537102
ENSG00000172216	CEBPB	protein_coding	1956	-0.643569	9.97538e-12	5.0815e-10	16.8026	18.0564	18.9445	11.0685	11.2136	12.1317		ENSG00000181458	TMEM45A	protein_coding	6005	0.553891	0.000217639	0.00982317	1.47818	1.46342	1.5202	2.07069	2.48817	2.22179	1.92259
ENSG00000062725	APPBP2	protein_coding	9876	0.596384	1.00459e-11	5.11298e-10	6.83974	5.36427	6.46811	8.91397	9.36954	9.93374		ENSG00000198169	ZNF251	protein_coding	4931	0.514309	0.00022152	0.00999052	2.35217	2.39256	2.61737	3.49753	3.71282	3.50151	3.2481
ENSG00000136718	IMP4	protein_coding	3861	-0.533518	1.00615e-11	5.11641e-10	19.7704	21.7252	22.0596	14.8966	13.1015	15.8388		ENSG00000138449	SLC40A1	protein_coding	4330	0.680568	0.000223605	0.0100689	36.8542	37.8595	64.164	73.9603	82.5075	70.4159	69.6787
ENSG00000157514	TSC22D3	protein_coding	4766	1.00995	1.01656e-11	5.16484e-10	1.52536	2.25402	1.68264	3.31116	3.85431	3.83946		ENSG00000139547	RDH16	protein_coding	3460	1.17355	0.00022399	0.0100783	0.11402	0.163108	0.163762	0.316694	0.319877	0.302434	0.405039
ENSG00000100764	PSMC1	protein_coding	6161	-0.418329	1.01809e-11	5.1681e-10	23.2801	21.2105	22.33	16.7869	15.9983	17.1692		ENSG00000112337	SLC17A2	protein_coding	2560	0.98599	0.000224216	0.0100806	0.354442	0.377916	0.221334	0.521082	0.702542	0.664232	0.78205
ENSG00000119917	IFIT3	protein_coding	2640	0.742089	1.02398e-11	5.19347e-10	8.89229	9.03026	9.06064	13.3879	16.2531	15.5174		ENSG00000146112	PPP1R18.6	protein_coding	4599	0.696107	0.000225834	0.0101376	2.71069	2.65877	1.54689	4.00899	3.31904	3.7685	4.00497
ENSG00000177058	SLC38A9	protein_coding	8823	0.7069	1.05261e-11	5.33403e-10	2.02559	2.16829	2.09993	3.14856	3.43377	3.67967		ENSG00000138696	BMPR1B	protein_coding	6312	-0.863111	0.000227327	0.0101967	0.568763	0.672703	0.927602	0.384938	0.460279	0.248674	0.465199
ENSG00000165283	STOML2	protein_coding	1806	-0.518699	1.05614e-11	5.34727e-10	64.1549	70.565	61.7069	46.7957	47.4414	42.9478		ENSG00000021488	SLC7A9	protein_coding	2597	-0.78054	0.000228888	0.0102508	1.57986	1.21073	1.16363	0.825521	0.763562	0.604402	0.873696
ENSG00000197061	HIST1H4C	protein_coding	435	-0.527533	1.08296e-11	5.47825e-10	955.738	1028.09	1039.38	698.878	663.689	734.398		ENSG00000076554	TPD52	protein_coding	8341	-0.949388	0.000229372	0.0102645	3.72705	3.91464	8.66502	2.82161	3.53842	2.56399	2.29624
ENSG00000128228	SDF2L1	protein_coding	1099	-0.760508	1.1194e-11	5.65768e-10	35.1421	40.0371	41.3918	22.9038	21.4549	24.3849		ENSG00000186868	MAPT	protein_coding	14924	-1.49679	0.000229577	0.0102657	0.0555125	0.0810327	0.0337482	0.0191537	0.0216302	0.0262937	0.0178866
ENSG00000150551	LYPD1	protein_coding	2412	1.36717	1.12731e-11	5.69271e-10	1.31864	1.40327	1.43311	3.35245	3.23961	4.11145		ENSG00000168913	ENHO	protein_coding	1082	0.986759	0.000230178	0.0102847	1.34906	0.745122	0.640046	1.67319	1.79007	1.81334	2.09703
ENSG00000176946	THAP4	protein_coding	3147	-0.70388	1.14222e-11	5.75803e-10	12.8499	13.748	12.0384	9.07603	6.70841	7.87799		ENSG00000124469	CEACAM8	protein_coding	2551	3.04793	0.000236779	0.0105633	0.0309298	0.0105347	0.0246794	0.410866	0.126542	0.10255	0.0784809
ENSG00000198162	MAN1A2	protein_coding	9667	0.493745	1.16093e-11	5.84725e-10	8.55434	7.90069	8.63897	11.6431	11.444	12.2368		ENSG00000198518	HIST1H4E	protein_coding	1409	-1.01347	0.000238535	0.0106334	80.3578	79.268	220.194	57.8531	59.4364	64.7979	68.6295
ENSG00000112578	BYSL	protein_coding	2248	-0.76222	1.18214e-11	5.94896e-10	15.4959	18.3295	15.0691	10.385	7.86663	10.4508		ENSG00000144035	NAT8	protein_coding	947	-0.492063	0.000241167	0.0107342	26.0368	31.0173	27.1241	21.0288	19.6734	20.0278	19.1678
ENSG00000148840	PPRC1	protein_coding	6095	-0.409095	1.19108e-11	5.98876e-10	23.6813	23.758	23.2297	18.5949	16.6888	17.8975		ENSG00000068323	TFE3	protein_coding	4278	-0.469048	0.000241472	0.0107395	13.9342	14.0087	14.9373	9.84463	9.48614	10.8391	11.1537
ENSG00000030066	NUP160	protein_coding	8576	0.499166	1.19822e-11	6.01945e-10	9.73089	9.21465	11.2535	14.3713	13.795	14.5507		ENSG00000160094	ZNF362	protein_coding	3331	-0.729838	0.000241978	0.0107537	1.77653	1.62164	2.47595	1.15851	1.10755	1.43329	0.961656
ENSG00000026950	BTN3A1	protein_coding	5547	0.717602	1.20038e-11	6.01992e-10	3.11267	2.8652	3.14072	5.05509	5.09102	4.87383		ENSG00000116096	SPR	protein_coding	1480	-0.524824	0.000244089	0.0108392	34.9194	34.6457	26.7143	21.471	21.0325	22.4485	24.5296
ENSG00000172893	DHCR7	protein_coding	4160	0.35125	1.19987e-11	6.01992e-10	311.977	334.329	332.238	423.744	401.934	422.623		ENSG00000160813	PPP1R35	protein_coding	1187	-0.577804	0.000244395	0.0108444	14.1917	13.0182	11.5095	9.03066	7.10965	8.65038	10.0074
ENSG00000104738	MCM4	protein_coding	6824	0.417179	1.27726e-11	6.39996e-10	56.1967	54.3439	62.9736	76.0854	76.1571	79.4949		ENSG00000172572	PDE3A	protein_coding	8398	-0.544407	0.000245619	0.0108904	9.87447	9.92017	14.0638	7.35787	8.05568	7.741	7.75581
ENSG00000031003	FAM13B	protein_coding	6808	0.503194	1.30985e-11	6.55762e-10	9.49936	8.30044	8.83459	12.203	13.2294	12.3294		ENSG00000160117	ANKLE1	protein_coding	3569	-0.675854	0.000245856	0.0108925	2.76344	2.16107	1.764	1.37492	1.57638	1.37436	1.2715
ENSG00000170445	HARS	protein_coding	8436	-0.393607	1.32969e-11	6.65122e-10	17.1995	17.8106	18.3077	13.6976	13.0977	13.7845		ENSG00000116711	PLA2G4A	protein_coding	2875	-1.1287	0.00024785	0.0109725	0.548882	0.663672	0.350371	0.265137	0.256643	0.272979	0.185697
ENSG00000144834	TAGLN3	protein_coding	1791	-2.02536	1.33509e-11	6.67248e-10	2.95977	2.13632	3.39683	0.728204	0.459252	0.856921		ENSG00000172819	RARG	protein_coding	5120	-0.746676	0.000249873	0.0110451	0.608715	0.561626	0.676298	0.381506	0.405313	0.357663	0.286752
ENSG00000064393	HIPK2	protein_coding	15402	-0.608089	1.34921e-11	6.73725e-10	16.3335	16.5581	13.8159	11.3045	10.12	9.22107		ENSG00000177981	ASB8	protein_coding	4087	-0.478274	0.00025256	0.0111233	6.58319	6.71358	6.45439	4.67442	4.33286	5.04072	4.89858
ENSG00000164039	BDH2	protein_coding	3383	0.948759	1.35478e-11	6.75924e-10	2.01463	2.74049	2.94271	5.20451	4.53849	5.16479		ENSG00000214063	TSPAN4	protein_coding	5841	-0.537466	0.000252227	0.0111233	6.51774	5.9306	4.74254	4.29844	3.99495	3.79576	3.72463
ENSG00000118260	CREB1	protein_coding	9575	0.443164	1.36034e-11	6.78118e-10	6.31132	6.19378	6.05051	8.18623	8.3469	8.66781		ENSG00000196109	ZNF676.1	protein_coding	2944	0.613255	0.000256665	0.0112763	1.60805	1.90784	1.88187	2.97761	2.97621	2.28816	2.72017
ENSG00000197930	ERO1A	protein_coding	7548	-0.442188	1.45827e-11	7.26313e-10	13.9858	13.7061	15.3507	10.2291	10.5884	10.8704		ENSG00000187713	TMEM203	protein_coding	1557	-0.572517	0.000256492	0.0112763	18.9526	18.5719	14.2331	12.1782	10.1294	13.2315	11.0582
ENSG00000121152	NCAPH	protein_coding	3278	-0.438493	1.49322e-11	7.43086e-10	25.4582	27.7889	26.9953	19.3762	19.6555	20.1684		ENSG00000145808	ADAMTS19	protein_coding	5408	-0.84522	0.000257328	0.0112968	0.393925	0.472085	0.454018	0.255475	0.264346	0.278149	0.172761
ENSG00000164099	PRSS12	protein_coding	5725	-0.901677	1.50779e-11	7.49696e-10	3.49208	4.36981	4.97517	2.14141	2.37058	2.37146		ENSG00000169499	PLEKHA2	protein_coding	6326	0.44595	0.0002578	0.0113089	8.14462	7.88464	8.41951	11.0481	10.9056	11.2379	11.1928
ENSG00000119403	PHF19	protein_coding	6733	-0.498896	1.5286e-11	7.59393e-10	11.2698	12.1085	11.5	7.96126	8.10345	8.59173		ENSG00000169715	MT1E	protein_coding	1052	-0.783281	0.000258795	0.011344	5.25012	6.05433	4.78762	2.53606	2.36715	3.85445	3.99648
ENSG00000149639	SOGA1	protein_coding	15128	-0.469082	1.56408e-11	7.76357e-10	7.20837	7.3541	7.22042	5.51756	5.1924	5.03351		ENSG00000141699	FAM134C	protein_coding	5145	-0.454472	0.000259863	0.0113822	10.0448	9.82509	10.3644	7.10228	7.43048	6.99139	7.88627
ENSG00000168802	CHTF8	protein_coding	3383	-0.432797	1.58112e-11	7.84146e-10	30.3538	31.5374	33.9637	23.1312	24.0297	23.9046		ENSG00000072135	PTPN18	protein_coding	5774	-0.59756	0.000260721	0.0114111	3.95602	3.64433	2.79131	2.3103	2.02864	2.66181	2.20755
ENSG00000172037	LAMB2	protein_coding	6865	0.543848	1.59136e-11	7.88552e-10	9.48667	11.0825	10.5739	14.9514	15.2563	15.2193		ENSG00000164920	OSR2	protein_coding	2930	-0.840678	0.000261255	0.0114258	1.33298	1.18319	1.69748	0.699179	0.566608	0.803565	1.07049
ENSG00000152402	GUCY1A2	protein_coding	16361	0.799713	1.59725e-11	7.90795e-10	0.999769	0.980406	0.794392	1.50661	1.7847	1.53696		ENSG00000213965	NUDT19	protein_coding	2967	-0.661382	0.00026184	0.0114427	4.73358	5.25344	7.59646	3.58076	4.19657	3.17418	3.75623
ENSG00000136156	ITM2B	protein_coding	10210	0.668301	1.68841e-11	8.35215e-10	7.34286	6.70219	5.64712	11.0877	9.45241	10.7073		ENSG00000139725	RHOF	protein_coding	6177	-0.564391	0.000262814	0.0114766	6.45061	5.19469	4.45399	3.97979	3.32223	3.70576	3.53284
ENSG00000079257	LXN	protein_coding	1504	1.39453	1.70253e-11	8.41488e-10	6.14282	6.06643	3.76923	11.3598	16.7712	13.8152		ENSG00000215504	AP000974.1	protein_coding	2387	0.993123	0.000263182	0.011484	1.91718	2.75833	1.00225	3.71234	4.81055	2.95909	3.85816
ENSG00000253731	PCDHGA6	protein_coding	7910	1.77711	1.75851e-11	8.68415e-10	0.210621	0.241856	0.192279	0.62655	0.953195	0.656703		ENSG00000174951	FUT1	protein_coding	4343	1.3613	0.000264937	0.0115344	0.0635865	0.0866306	0.159459	0.285214	0.180512	0.256003	0.27659
ENSG00000175592	FOSL1	protein_coding	1887	-0.494609	1.87472e-11	9.25023e-10	152.74	152.775	169.188	121.574	103.233	112.114		ENSG00000080819	CPOX	protein_coding	3666	0.442427	0.000266283	0.0115843	29.9702	29.5204	27.5803	39.8704	38.568	40.2113	39.1745
ENSG00000165449	SLC16A9	protein_coding	4429	-0.911373	1.93781e-11	9.5534e-10	4.03517	3.72136	3.68377	1.82572	2.1976	2.05248		ENSG00000160796	NBEAL2	protein_coding	9819	-0.489611	0.000266828	0.0115993	4.01781	3.94394	3.32771	2.59582	2.8743	2.73088	2.5351
ENSG00000101972	STAG2	protein_coding	8187	0.356937	1.95363e-11	9.62326e-10	22.5509	23.1156	24.843	30.5702	30.073	29.7198		ENSG00000087448	KLHL42	protein_coding	7622	-0.459718	0.00026747	0.0116185	5.76598	5.70131	6.41797	4.45665	4.38649	4.38468	4.08009
ENSG00000133243	BTBD2	protein_coding	5944	0.512174	1.98511e-11	9.76073e-10	11.6446	12.1065	12.0727	18.3213	15.4292	17.3193		ENSG00000115461	IGFBP5	protein_coding	6442	1.32741	0.000267683	0.011619	0.0673642	0.054232	0.0879564	0.22926	0.128855	0.142133	0.16575
ENSG00000105364	MRPL4	protein_coding	4070	-0.590088	1.98658e-11	9.76073e-10	16.5597	16.3792	13.7247	10.6708	9.63312	10.6165		ENSG00000131437	KIF3A	protein_coding	6856	0.597784	0.000273711	0.0118717	1.18537	1.26217	1.66209	1.9457	2.30713	1.94601	2.00516
ENSG00000146007	ZMAT2	protein_coding	1812	-0.55624	2.02699e-11	9.95089e-10	39.6192	36.6275	39.4502	24.7599	27.841	26.1264		ENSG00000169895	SYAP1	protein_coding	6418	-0.445494	0.000275434	0.0119196	18.1334	17.4275	16.4014	12.8124	13.4366	11.9736	12.6545
ENSG00000138768	USO1	protein_coding	4588	0.442509	2.1136e-11	1.03673e-09	20.3019	18.4431	20.975	26.4367	27.7281	27.0441		ENSG00000166503	HDGFRP3	protein_coding	3112	-0.858013	0.000275347	0.0119196	1.01416	0.949919	1.01152	0.520508	0.503834	0.357269	0.814887
ENSG00000158258	CLSTN2	protein_coding	14596	3.9436	2.19696e-11	1.07672e-09	0.0103765	0.0100822	0.0094729	0.241256	0.169057	0.105148		ENSG00000124762	CDKN1A	protein_coding	2985	0.600534	0.000275652	0.0119201	1.75778	1.60254	1.28656	2.20253	2.39461	2.58538	2.34746
ENSG00000102181	CD99L2	protein_coding	5762	0.609816	2.19896e-11	1.07678e-09	6.99188	6.64033	6.21503	10.8194	9.04078	10.3674		ENSG00000116885	OSCP1	protein_coding	2822	1.13778	0.000277124	0.0119726	0.209696	0.21903	0.245404	0.455821	0.375854	0.695265	0.472962
ENSG00000164176	EDIL3	protein_coding	5738	1.84647	2.22465e-11	1.08845e-09	0.475114	0.256465	0.14458	0.818258	1.26622	1.04931		ENSG00000137818	RPLP1	protein_coding	2993	-0.737693	0.000277281	0.0119726	20.7074	20.7055	39.4613	14.6443	16.9486	15.6456	17.3248
ENSG00000125458	NT5C	protein_coding	1571	-0.979535	2.28973e-11	1.11935e-09	16.4856	23.1372	18.3064	9.63009	8.11526	11.4976		ENSG00000167005	NUDT21	protein_coding	5474	-0.463377	0.00027923	0.0120477	28.2585	28.9016	34.1929	22.6111	22.9736	20.8964	21.798
ENSG00000158290	CUL4B	protein_coding	7031	0.510499	2.31858e-11	1.1325e-09	12.3431	11.7	13.7067	17.6591	19.4	16.8078		ENSG00000096433	ITPR3	protein_coding	9870	-0.558747	0.000280084	0.0120756	2.2983	2.09111	1.70948	1.49152	1.36898	1.19935	1.47398
ENSG00000155100	OTUD6B	protein_coding	3977	-0.708932	2.37678e-11	1.15996e-09	13.4433	10.4348	13.4199	7.18186	7.85913	7.77747		ENSG00000065154	OAT	protein_coding	3388	0.447857	0.000280319	0.0120767	23.4749	25.7715	25.2721	35.1548	33.4297	34.5924	32.3432
ENSG00000175745	NR2F1	protein_coding	4201	-0.767136	2.39831e-11	1.16948e-09	6.56152	6.72571	8.09653	4.12902	4.24215	4.21533		ENSG00000116128	BCL9	protein_coding	6420	-0.577261	0.000281622	0.0121238	4.67634	4.42041	6.31534	3.17612	3.92198	3.38212	3.2328
ENSG00000132475	H3F3B	protein_coding	6134	-0.350538	2.41488e-11	1.17658e-09	59.8021	59.3054	64.2643	49.3279	45.5913	48.8858		ENSG00000197580	BCO2	protein_coding	6789	1.13545	0.000282747	0.0121632	0.092976	0.13063	0.0556405	0.203507	0.203781	0.154135	0.324385
ENSG00000198517	MAFK	protein_coding	4458	-0.618649	2.43146e-11	1.18366e-09	8.01785	8.41762	8.37414	5.82186	4.82786	5.4818		ENSG00000132613	MTSS1L	protein_coding	4992	-0.645883	0.000285211	0.01226	27.0751	25.6359	16.6852	14.9835	11.6767	16.2717	16.2827
ENSG00000169826	CSGALNACT2	protein_coding	3730	0.922182	2.46649e-11	1.19971e-09	2.72052	2.52499	2.14999	4.72034	4.96158	4.33615		ENSG00000125730	C3	protein_coding	8328	0.581781	0.000285509	0.0122637	14.5951	13.8694	9.31356	18.7867	17.2601	19.7272	19.7128
ENSG00000124486	USP9X	protein_coding	13962	0.297458	2.47809e-11	1.20435e-09	17.2479	18.6031	17.3799	21.8209	21.8856	21.714		ENSG00000166337	TAF10	protein_coding	6104	-0.485388	0.000285868	0.01227	4.30444	4.11652	4.40412	3.08298	2.71224	3.28935	3.13777
ENSG00000047346	FAM214A	protein_coding	9832	0.742362	2.52373e-11	1.22551e-09	1.83312	1.66139	1.65942	2.71932	3.16504	2.74971		ENSG00000154917	RAB6B	protein_coding	6005	-0.733133	0.000287021	0.0122957	0.538713	0.595212	0.629048	0.309414	0.32254	0.392081	0.400076
ENSG00000048140	TSPAN17	protein_coding	5215	-0.486828	2.74237e-11	1.33056e-09	16.7284	19.1322	18.1085	12.8796	12.2235	13.3791		ENSG00000126778	SIX1	protein_coding	5430	-0.836095	0.000287105	0.0122957	0.530371	0.574105	0.869575	0.324631	0.356695	0.313155	0.454732
ENSG00000111653	ING4	protein_coding	2736	0.736929	2.77106e-11	1.34337e-09	5.59102	6.50817	6.11485	9.34304	11.1233	9.96756		ENSG00000176390	CRLF3	protein_coding	4472	-0.516988	0.000288162	0.0123319	6.30756	7.87833	7.82742	5.45451	4.84667	5.52811	4.67085
ENSG00000171621	SPSB1	protein_coding	3403	-0.800292	2.77758e-11	1.3454e-09	7.69963	8.43261	9.54822	4.48407	4.87437	5.37728		ENSG00000238227	C9orf69	protein_coding	3418	0.490148	0.000288511	0.0123376	8.34494	8.03549	7.84663	10.9835	10.1055	12.6861	11.6757
ENSG00000111348	ARHGDIB	protein_coding	2102	-0.417394	2.84919e-11	1.37894e-09	109.593	112.085	103.075	80.5981	76.4999	85.819		ENSG00000147223	RIPPLY1	protein_coding	1190	2.00993	0.000289263	0.0123607	0.066304	0.112916	0.10581	0.560491	0.310021	0.494632	0.224319
ENSG00000196323	ZBTB44	protein_coding	10801	0.488952	2.99766e-11	1.44959e-09	4.86577	4.55063	4.94129	6.44801	6.8537	6.85325		ENSG00000263563	UBBP4	protein_coding	1676	0.642838	0.000290586	0.0123993	7.50885	8.51439	7.62549	14.5825	14.1153	11.2384	9.23777
ENSG00000108468	CBX1	protein_coding	3087	0.53252	3.02517e-11	1.46168e-09	17.4172	16.6848	16.3035	26.4476	22.9144	23.5197		ENSG00000196440	ARMCX4	protein_coding	13347	-0.558582	0.000290775	0.0123993	0.78624	0.678546	0.660374	0.435476	0.504449	0.524308	0.465
ENSG00000116774	OLFML3	protein_coding	2821	0.901484	3.03631e-11	1.46584e-09	3.70452	3.39078	4.41119	7.85949	6.07439	7.57475		ENSG00000171827	ZNF570	protein_coding	2952	0.622389	0.000291404	0.0124067	1.4166	1.18348	1.06635	1.83982	1.99959	1.92748	1.80853
ENSG00000128989	ARPP19	protein_coding	6917	-0.490808	3.04195e-11	1.46735e-09	52.2661	47.3796	55.7303	34.9198	38.4287	37.2417		ENSG00000054598	FOXC1	protein_coding	3447	-0.793658	0.000291415	0.0124067	1.06438	1.12268	0.803632	0.539028	0.52176	0.739962	0.561449
ENSG00000143162	CREG1	protein_coding	2688	0.703751	3.15829e-11	1.52221e-09	7.6066	7.50033	9.00172	12.8578	12.1379	14.274		ENSG00000103005	USB1	protein_coding	7298	-0.46763	0.000292349	0.0124373	6.49767	6.13486	5.75397	4.17796	4.23369	4.76754	4.58128
ENSG00000138600	SPPL2A	protein_coding	8144	0.51881	3.20236e-11	1.54217e-09	10.1727	8.63733	8.99818	13.372	13.3653	13.0901		ENSG00000141404	GNAL	protein_coding	8445	0.586947	0.000293555	0.0124794	0.579267	0.626902	0.752952	1.00417	0.993847	0.906092	0.971983
ENSG00000233276	GPX1	protein_coding	1425	0.494328	3.23537e-11	1.55678e-09	40.8133	41.8244	41.5284	60.3141	53.8727	60.5613		ENSG00000143061	IGSF3	protein_coding	7388	0.503776	0.00029844	0.0126752	7.26755	7.26051	5.64979	9.62121	8.73874	9.87039	10.0084
ENSG00000115946	PNO1	protein_coding	2674	-0.667149	3.40303e-11	1.6334e-09	17.9549	16.1248	16.4948	9.36458	10.5096	11.8764		ENSG00000152926	ZNF117	protein_coding	10688	0.488336	0.000301086	0.0127714	3.15592	3.46235	3.62263	4.64471	5.34161	4.7974	4.34576
ENSG00000165732	DDX21	protein_coding	5020	-0.447738	3.4913e-11	1.67439e-09	105.687	97.2955	113.395	73.5503	78.702	79.724		ENSG00000253731	PCDHGA6	protein_coding	4605	0.953215	0.00030241	0.0128181	0.359813	0.396837	0.574203	0.869035	1.07152	0.525483	0.869511
ENSG00000079616	KIF22	protein_coding	4312	-0.449872	3.60807e-11	1.72896e-09	30.1366	34.2986	32.2258	23.8339	23.3671	23.5731		ENSG00000157823	AP3S2	protein_coding	8146	-0.489797	0.000305008	0.0129093	4.30056	3.94896	4.87675	3.24006	3.31176	2.88228	2.98202
ENSG00000052749	RRP12	protein_coding	8529	-0.414169	3.6452e-11	1.74531e-09	14.3305	14.6659	14.0552	11.3004	10.56	10.4506		ENSG00000197562	RAB40C	protein_coding	4180	-0.507991	0.000306099	0.0129365	3.14286	2.89957	3.34366	2.22252	2.1072	2.36258	2.07549
ENSG00000184270	HIST2H2AB	protein_coding	393	-0.593627	3.79578e-11	1.81592e-09	193.463	238.901	231.148	140.045	145.807	153.805		ENSG00000123243	ITIH5	protein_coding	14629	1.19272	0.000307669	0.0129931	0.0215741	0.044089	0.00860718	0.06839	0.0630468	0.0581186	0.0729892
ENSG00000169564	PCBP1	protein_coding	1750	-0.532736	3.80677e-11	1.81818e-09	181.141	186.178	195.627	137.129	119.931	132.022		ENSG00000163382	APOA1BP	protein_coding	1933	-0.487782	0.000307887	0.0129931	30.2056	31.7122	24.8181	20.358	19.7059	20.7403	21.8537
ENSG00000172318	B3GALT1	protein_coding	5094	-0.982887	3.80666e-11	1.81818e-09	3.15161	3.58222	4.01716	1.92022	1.56086	1.94676		ENSG00000164638	SLC29A4	protein_coding	5811	0.487253	0.000308788	0.0130216	17.2848	16.4916	13.9652	22.5296	20.0302	24.1076	22.6584
ENSG00000145916	RMND5B	protein_coding	7701	-0.714196	3.82253e-11	1.82272e-09	5.09376	5.48434	5.60175	2.7097	3.80945	3.3573		ENSG00000197971	MBP	protein_coding	18615	-0.630528	0.000309099	0.0130252	0.364521	0.42011	0.348353	0.235458	0.302235	0.224855	0.211516
ENSG00000116183	PAPPA2	protein_coding	10930	-1.31308	3.82072e-11	1.82272e-09	0.817556	0.915542	1.11322	0.29831	0.38881	0.453651		ENSG00000257093	KIAA1147	protein_coding	7356	-0.484355	0.000311302	0.0131085	4.07595	4.43517	4.92977	3.29658	3.4292	2.99623	3.04825
ENSG00000120705	ETF1	protein_coding	4601	-0.370737	3.84031e-11	1.8297e-09	75.9419	70.6534	80.3273	56.7493	59.3516	59.4264		ENSG00000103067	ESRP2	protein_coding	5563	-0.514627	0.000312559	0.0131518	9.6092	8.96124	7.41272	5.62657	5.60384	6.50133	6.58592
ENSG00000213380	COG8	protein_coding	4845	0.678181	3.85268e-11	1.83409e-09	4.00131	3.58408	3.79555	6.08363	6.1399	5.99424		ENSG00000163257	DCAF16	protein_coding	4816	-0.470833	0.000314672	0.0132144	17.44	19.0005	21.5043	13.9977	14.9857	13.8244	12.8731
ENSG00000109685	NSD2	protein_coding	19776	-0.218044	3.85894e-11	1.83557e-09	29.3859	29.9737	29.4138	25.9642	25.1977	25.1624		ENSG00000196924	FLNA	protein_coding	10585	-0.589087	0.000314961	0.0132144	59.5807	58.9376	36.2874	34.6972	32.2047	35.2802	35.0666
ENSG00000277586	NEFL	protein_coding	4329	0.475857	3.90587e-11	1.85637e-09	12.2802	14.0055	14.4047	18.5584	19.1586	18.9535		ENSG00000077092	RARB	protein_coding	3697	-0.506255	0.000315393	0.0132229	3.78823	4.02711	4.08703	2.91237	3.0935	2.49434	2.61741
ENSG00000110921	MVK	protein_coding	6480	0.759841	3.95951e-11	1.88033e-09	2.38403	2.81602	2.47514	4.5889	3.82912	4.55468		ENSG00000153132	CLGN	protein_coding	3730	0.507595	0.000315719	0.013227	18.5832	19.2297	14.0599	23.9741	24.0221	25.0734	25.4595
ENSG00000188229	TUBB4B	protein_coding	2111	-0.445885	4.01343e-11	1.90438e-09	254.411	292.786	268.215	210.305	183.973	204.237		ENSG00000158683	PKD1L1	protein_coding	9538	0.695338	0.000318299	0.0133021	0.293669	0.2564	0.257426	0.42457	0.483493	0.46627	0.363831
ENSG00000168005	C11orf84	protein_coding	2807	-0.590084	4.04159e-11	1.91618e-09	15.8092	14.9938	15.664	10.4541	9.81633	10.5566		ENSG00000128581	RABL5	protein_coding	3736	0.595941	0.000318432	0.0133021	1.63675	1.78393	2.14014	2.72894	2.62918	3.25606	2.51864
ENSG00000005206	SPPL2B	protein_coding	7130	0.583197	4.15052e-11	1.96622e-09	4.07847	4.62325	3.85905	6.329	6.26792	6.20919		ENSG00000186871	ERCC6L	protein_coding	4361	-0.480289	0.000321735	0.0134303	6.27813	5.84192	6.52526	4.29333	4.95946	4.33409	4.17763
ENSG00000274290	HIST1H2BE	protein_coding	2585	-1.28317	4.15566e-11	1.96706e-09	12.304	11.6703	7.70227	5.49939	4.13647	3.37959		ENSG00000144369	FAM171B	protein_coding	5819	-0.510965	0.000323643	0.0134905	2.25763	2.02745	2.48843	1.65383	1.5216	1.58474	1.53677
ENSG00000137941	TTLL7	protein_coding	10543	0.733825	4.2374e-11	2.00412e-09	2.16919	1.5633	1.96718	2.91942	3.41969	3.14655		ENSG00000144677	CTDSPL	protein_coding	5796	-0.502737	0.000327819	0.0136449	9.14803	8.99511	11.7529	7.47999	6.57999	7.09755	6.91989
ENSG00000137845	ADAM10	protein_coding	16168	0.346281	4.34606e-11	2.05384e-09	8.29035	7.99149	8.0644	9.94615	10.5817	10.4198		ENSG00000167550	RHEBL1	protein_coding	1290	0.970474	0.000330245	0.0137302	0.611642	0.812472	0.634453	1.14488	1.1082	1.67306	1.70717
ENSG00000124570	SERPINB6	protein_coding	4729	0.478879	4.38049e-11	2.06843e-09	13.4513	12.2296	13.7418	17.623	18.6106	18.7234		ENSG00000166411	IDH3A	protein_coding	6832	-0.440549	0.000330953	0.0137456	7.98026	8.1346	8.56078	6.20626	5.75095	6.21274	6.06592
ENSG00000162341	TPCN2	protein_coding	10283	-0.443704	4.39853e-11	2.07527e-09	16.6288	16.887	16.969	12.4549	12.3715	12.296		ENSG00000141446	ESCO1	protein_coding	5288	0.461458	0.000334935	0.013901	9.98209	11.389	9.70313	13.6943	14.5986	13.7531	15.081
ENSG00000181904	C5orf24	protein_coding	5741	-0.603833	4.55103e-11	2.14547e-09	17.5173	16.1232	18.5206	10.9271	12.775	10.6727		ENSG00000072778	ACADVL	protein_coding	4865	-0.620378	0.000335481	0.0139137	47.8357	46.9702	27.9911	26.4013	24.3612	27.1822	28.6418
ENSG00000119943	PYROXD2	protein_coding	3867	1.03863	4.59387e-11	2.16392e-09	1.80165	1.90276	1.46597	3.27149	3.935	3.4193		ENSG00000197324	LRP10	protein_coding	7112	-0.590393	0.000335928	0.0139222	14.3836	14.4951	8.96733	8.76871	8.15712	8.43265	8.20112
ENSG00000105656	ELL	protein_coding	4929	-0.728392	4.89371e-11	2.30329e-09	4.73203	5.31435	5.13344	3.06936	2.86466	3.20951		ENSG00000181450	ZNF678	protein_coding	9006	-0.57002	0.000336973	0.0139555	2.41366	2.7632	3.51627	2.15303	2.03285	1.78644	1.79323
ENSG00000143319	ISG20L2	protein_coding	5262	-0.60043	4.91029e-11	2.30922e-09	10.9663	9.25692	11.404	6.71687	7.0341	7.11216		ENSG00000256229	ZNF486	protein_coding	4261	0.642572	0.0003383	0.0139904	0.981412	0.933434	1.10814	1.65477	1.48271	1.81116	1.28427
ENSG00000116001	TIA1	protein_coding	6607	0.467984	4.93474e-11	2.31885e-09	12.9747	11.7826	13.2051	16.5223	18.9228	17.118		ENSG00000188242	CTD.2228K2.5	protein_coding	2766	-0.646563	0.000339454	0.0140281	2.43894	1.90431	2.41268	1.56739	1.31711	1.63149	1.18222
ENSG00000087111	PIGS	protein_coding	5990	0.797975	5.18707e-11	2.43545e-09	2.83189	3.36576	3.5086	5.85698	4.78316	6.22807		ENSG00000133641	C12orf29	protein_coding	6454	-0.458581	0.00033984	0.014034	3.97321	4.22223	3.87264	3.0339	2.92242	2.8779	2.88489
ENSG00000179111	HES7	protein_coding	1868	-1.69045	5.29581e-11	2.48451e-09	3.16209	2.99362	3.6269	1.74547	0.733869	0.568799		ENSG00000188641	DPYD	protein_coding	6556	0.461883	0.000342188	0.0141007	12.3179	13.6912	15.0959	18.1236	19.6463	18.7345	18.9333
ENSG00000169047	IRS1	protein_coding	9953	-0.400057	5.3114e-11	2.48981e-09	10.865	10.9413	11.4886	8.66155	8.31914	8.26745		ENSG00000186352	ANKRD37	protein_coding	2580	0.859177	0.000347628	0.0142943	0.428149	0.499983	0.317226	0.849427	0.732845	0.76048	0.801854
ENSG00000142089	IFITM3	protein_coding	1348	1.05811	5.31649e-11	2.49019e-09	5.6178	7.53266	7.48772	17.5121	13.3222	12.3487		ENSG00000071991	CDH19	protein_coding	6864	0.602652	0.000348718	0.0143289	0.706944	0.724315	0.880521	1.13829	1.04808	1.34347	1.11808
ENSG00000069998	HDHD5	protein_coding	4936	-0.654691	5.6054e-11	2.62129e-09	9.05175	10.4944	10.9246	6.49993	5.66566	7.15137		ENSG00000173409	ARV1	protein_coding	1987	-0.653931	0.000350939	0.0143895	3.87163	2.88081	4.40415	2.66142	2.1352	2.33694	2.18308
ENSG00000129083	COPB1	protein_coding	5131	0.321399	5.68956e-11	2.65851e-09	34.3882	35.2197	37.4567	44.3295	45.3126	44.2456		ENSG00000133636	NTS	protein_coding	1555	-0.567185	0.000351705	0.0144107	199.994	190.452	124.254	116.883	109.758	119.363	117.419
ENSG00000066044	ELAVL1	protein_coding	6956	-0.450014	5.72882e-11	2.6747e-09	17.4623	18.0671	16.1602	13.3121	12.2582	12.2538		ENSG00000243811	APOBEC3D	protein_coding	2545	1.36918	0.000355539	0.0145471	0.108509	0.221751	0.272114	0.617752	0.652323	0.231282	0.498218
ENSG00000057252	SOAT1	protein_coding	7005	-0.496456	5.77025e-11	2.69189e-09	12.7781	12.4576	11.8824	9.58843	8.14105	8.56147		ENSG00000070159	PTPN3	protein_coding	10071	-0.440649	0.000355407	0.0145471	6.1227	6.06007	6.37011	4.5461	4.23104	4.71466	4.73791
ENSG00000159658	EFCAB14	protein_coding	6285	0.499941	5.87174e-11	2.73704e-09	12.9888	12.3628	14.3876	17.5555	18.6272	20.0237		ENSG00000138835	RGS3	protein_coding	13690	-0.537698	0.000356712	0.0145848	2.16706	2.01997	1.58658	1.31546	1.48217	1.26599	1.24793
ENSG00000136490	LIMD2	protein_coding	4745	1.21208	6.27013e-11	2.9204e-09	0.957571	0.837369	0.93246	2.39129	1.64677	2.26411		ENSG00000136842	TMOD1	protein_coding	3708	0.700785	0.000357894	0.0146228	0.553249	0.565312	0.54332	0.912234	0.845701	0.899532	0.971868
ENSG00000160285	LSS	protein_coding	7238	0.483954	6.27909e-11	2.92224e-09	7.24008	7.40069	7.54562	10.2168	9.73509	11.0424		ENSG00000069424	KCNAB2	protein_coding	9253	0.651178	0.000359435	0.0146754	0.34535	0.336906	0.299375	0.556069	0.433595	0.530109	0.562555
ENSG00000118705	RPN2	protein_coding	2819	0.319114	6.29625e-11	2.92788e-09	126.956	131.134	135.618	160.123	159.894	171.118		ENSG00000182141	ZNF708	protein_coding	4325	0.455025	0.00036047	0.0147072	9.77835	10.5321	11.2522	14.254	14.9169	14.8495	13.6093
ENSG00000115762	PLEKHB2	protein_coding	6728	-0.425193	6.3972e-11	2.97245e-09	33.3392	32.0873	32.1005	25.7431	22.352	24.4958		ENSG00000169410	PTPN9	protein_coding	4762	-0.51481	0.000365133	0.0148765	6.50335	6.42223	8.51417	4.91224	5.31656	4.75196	4.94696
ENSG00000122870	BICC1	protein_coding	6569	0.673621	6.41515e-11	2.97841e-09	4.6804	4.97328	4.88321	6.73052	8.70226	7.78183		ENSG00000186951	PPARA	protein_coding	12069	-0.456283	0.000365512	0.0148814	2.26526	2.43156	2.30045	1.75267	1.73091	1.72864	1.58695
ENSG00000077150	NFKB2	protein_coding	4484	-0.602611	6.43335e-11	2.98448e-09	11.2815	11.2897	10.5457	8.17314	6.26735	7.31934		ENSG00000105088	OLFM2	protein_coding	2500	-0.535371	0.000365832	0.014884	4.90769	5.21357	6.06908	3.35398	4.09506	3.95024	3.41683
ENSG00000014257	ACPP	protein_coding	4193	3.15516	6.84102e-11	3.16855e-09	0	0.175483	0.0329755	0.590986	0.490413	0.844674		ENSG00000166326	TRIM44	protein_coding	3295	-0.594912	0.000367359	0.0149356	7.29153	7.55247	5.19708	4.3521	3.97476	5.1408	4.33423
ENSG00000052126	PLEKHA5	protein_coding	12558	0.443396	6.99547e-11	3.23236e-09	6.38	5.80061	5.65925	7.96569	8.34004	7.94382		ENSG00000159792	PSKH1	protein_coding	3977	-0.441655	0.000367619	0.0149356	13.7488	14.3594	15.1496	10.8413	9.97219	10.8372	10.8065
ENSG00000132341	RAN	protein_coding	4825	-0.38737	6.99407e-11	3.23236e-09	97.9989	93.6028	106.429	72.9818	75.0639	79.7896		ENSG00000121361	KCNJ8	protein_coding	2484	0.582681	0.000372502	0.0150909	2.49347	2.70472	2.61055	3.73999	3.21175	4.47593	4.27168
ENSG00000138386	NAB1	protein_coding	4887	0.539695	7.0976e-11	3.27695e-09	11.188	11.4126	12.7883	16.7864	17.6723	17.0551		ENSG00000264364	DYNLL2	protein_coding	6805	0.457898	0.000372507	0.0150909	13.9136	13.5614	12.869	17.5795	16.8334	19.4906	20.0352
ENSG00000213918	DNASE1	protein_coding	13801	0.862783	7.27518e-11	3.35362e-09	0.845018	0.842376	0.811505	1.55927	1.64889	1.35157		ENSG00000048140	TSPAN17	protein_coding	5218	-0.479409	0.000372748	0.0150909	3.44761	3.33737	3.41451	2.57474	2.25364	2.36889	2.55787
ENSG00000168056	LTBP3	protein_coding	10298	0.487688	7.29853e-11	3.36171e-09	7.55955	8.03106	6.92809	10.993	10.2103	10.3521		ENSG00000164070	HSPA4L	protein_coding	11621	-0.474779	0.000376759	0.0152339	3.76483	3.71626	4.33945	2.86564	3.13496	2.67886	2.63012
ENSG00000213639	PPP1CB	protein_coding	5760	0.477552	7.54042e-11	3.47038e-09	45.2527	40.3923	46.3528	55.814	64.6878	63.3123		ENSG00000180318	ALX1	protein_coding	1445	-0.689201	0.000376806	0.0152339	2.45715	2.52932	2.65771	1.54959	1.3723	1.67463	1.75497
ENSG00000146350	TBC1D32	protein_coding	6912	0.778949	7.58825e-11	3.48688e-09	2.67326	2.72518	3.08059	4.13227	5.57312	4.88489		ENSG00000157184	CPT2	protein_coding	3401	-0.538648	0.000379239	0.0153215	8.65345	8.65248	6.34941	5.78537	5.09834	5.65362	5.25874
ENSG00000178952	TUFM	protein_coding	2271	-0.451929	7.58803e-11	3.48688e-09	123.846	137.181	122.498	97.859	84.9322	97.4194		ENSG00000167842	MIS12	protein_coding	3157	-0.460919	0.000379612	0.0153259	8.8349	8.63171	7.9569	6.54942	6.06208	5.94557	6.08795
ENSG00000143878	RHOB	protein_coding	2372	0.60964	7.86416e-11	3.61081e-09	11.4933	12.346	12.1828	17.0999	17.5693	20.2071		ENSG00000157330	C1orf158	protein_coding	4333	2.47539	0.000383158	0.0154548	0.00910475	0.0186065	0.0145297	0.109951	0.0212858	0.0905626	0.138614
ENSG00000150753	CCT5	protein_coding	5839	-0.338768	7.92341e-11	3.63515e-09	103.936	103.534	110.656	82.5771	83.5339	85.4445		ENSG00000108187	PBLD	protein_coding	5172	0.752519	0.000383695	0.0154581	0.785662	1.11196	0.523426	1.42778	1.35529	1.28982	1.50967
ENSG00000146476	ARMT1	protein_coding	2819	0.589836	8.09282e-11	3.70994e-09	9.45591	10.4928	11.1829	14.6198	16.145	16.1654		ENSG00000132429	POPDC3	protein_coding	1881	-0.551485	0.000383957	0.0154581	4.11078	3.72894	4.51846	2.96336	2.84392	2.67725	2.6254
ENSG00000012660	ELOVL5	protein_coding	3813	0.460995	8.19542e-11	3.75402e-09	18.6688	17.6762	16.4991	25.5507	24.232	22.9427		ENSG00000132744	ACY3	protein_coding	1300	0.63412	0.000387269	0.0155697	2.54913	2.41867	1.98557	3.51816	3.36999	4.12531	3.64475
ENSG00000172269	DPAGT1	protein_coding	5280	-0.552661	8.21138e-11	3.75837e-09	7.80227	7.99903	8.09173	5.21191	5.5302	5.54512		ENSG00000128408	RIBC2	protein_coding	1815	0.698412	0.000387605	0.0155724	1.30416	1.1105	1.14468	1.88992	2.00724	1.80169	1.9855
ENSG00000122042	UBL3	protein_coding	4384	0.676307	8.23134e-11	3.76455e-09	7.11676	5.90788	7.85318	10.0553	11.6324	11.7142		ENSG00000130702	LAMA5	protein_coding	14705	-0.637696	0.000388235	0.0155869	10.7018	9.48313	5.71988	5.51744	5.33755	5.87522	5.49128
ENSG00000165288	BRWD3	protein_coding	12694	0.449203	8.24694e-11	3.76871e-09	5.60771	5.58776	5.78379	7.38718	8.1211	7.6913		ENSG00000137955	RABGGTB	protein_coding	5916	-0.456673	0.000392274	0.0157381	23.4131	22.3496	27.9136	18.2562	18.3028	17.699	17.259
ENSG00000103479	RBL2	protein_coding	7320	0.458849	8.46014e-11	3.86311e-09	12.3523	11.4994	12.4855	15.7681	16.0871	18.0473		ENSG00000152454	ZNF256	protein_coding	2176	0.577518	0.000398098	0.0159385	2.93706	2.79115	3.24045	4.00664	5.21344	4.14769	4.32428
ENSG00000114200	BCHE	protein_coding	3082	0.610882	8.7721e-11	4.00242e-09	15.922	12.7965	17.1824	22.1318	23.5743	24.4389		ENSG00000070081	NUCB2	protein_coding	8993	0.488551	0.000398073	0.0159385	1.80299	1.78403	1.72917	2.35745	2.74345	2.589	2.25591
ENSG00000213401	MAGEA12	protein_coding	1943	-0.378849	9.07845e-11	4.13895e-09	56.9031	56.4252	58.2811	43.429	43.673	44.8411		ENSG00000099942	CRKL	protein_coding	5325	-0.409583	0.000399828	0.0159856	57.4168	59.0977	58.0507	43.1684	44.9291	43.4903	43.6378
ENSG00000111711	GOLT1B	protein_coding	3789	0.427172	9.41039e-11	4.28692e-09	16.8684	16.7783	16.3482	23.0621	22.4317	21.7482		ENSG00000160326	SLC2A6.1	protein_coding	3540	0.533787	0.000401261	0.0160318	4.48002	4.42587	3.30792	5.81391	5.70583	5.70876	6.52268
ENSG00000173540	GMPPB	protein_coding	6742	-0.57784	9.86986e-11	4.49272e-09	5.8857	6.76647	6.33704	4.42991	4.16832	4.13253		ENSG00000204385	SLC44A4.4	protein_coding	3369	1.35699	0.000404169	0.0161369	0.14052	0.0797687	0.0373744	0.169695	0.219011	0.252365	0.316936
ENSG00000117481	NSUN4	protein_coding	8468	-0.530609	9.98443e-11	4.53777e-09	5.2405	5.38729	5.58421	3.7272	3.62629	3.86182		ENSG00000100836	PABPN1	protein_coding	3876	-0.476577	0.000406997	0.0162386	17.4557	16.779	17.9808	11.1607	11.4813	13.2287	14.2044
ENSG00000215251	FASTKD5	protein_coding	2874	-0.926239	9.9781e-11	4.53777e-09	12.5423	11.4185	14.8177	6.08088	7.48873	6.85998		ENSG00000152939	MARVELD2	protein_coding	4898	-0.469151	0.000409943	0.0163448	6.67717	6.60055	7.39085	4.75639	4.56637	5.38112	5.20473
ENSG00000168621	GDNF	protein_coding	4273	-0.939435	1.0654e-10	4.83832e-09	3.89893	3.85722	3.04167	1.80081	2.11742	1.71298		ENSG00000163239	TDRD10	protein_coding	2706	1.80993	0.00041125	0.0163856	0.102053	0.0297939	0.0465316	0.193666	0.289714	0.145014	0.172633
ENSG00000204956	PCDHGA1	protein_coding	6252	1.94915	1.08271e-10	4.9108e-09	0.169576	0.188304	0.176924	0.730125	0.70166	0.660909		ENSG00000011021	CLCN6	protein_coding	6884	0.455505	0.000415069	0.0165264	7.5704	7.15184	6.58472	9.57126	9.49242	10.65	9.28705
ENSG00000166986	MARS	protein_coding	7028	-0.50837	1.08305e-10	4.9108e-09	26.6362	27.2627	24.9659	20.7843	17.7893	16.8821		ENSG00000122711	SPINK4	protein_coding	654	1.27243	0.000418574	0.0166401	0.904837	0.616378	0.19253	1.45693	1.26924	2.10004	1.22449
ENSG00000009307	CSDE1	protein_coding	5778	0.308862	1.08533e-10	4.91727e-09	84.2732	83.5638	83.2039	106.54	98.4377	105.921		ENSG00000174992	ZG16	protein_coding	1934	0.579721	0.000418789	0.0166401	2.75381	3.22378	2.18104	4.21238	3.86284	4.22707	4.27877
ENSG00000154518	ATP5G3	protein_coding	6780	-0.383246	1.08983e-10	4.93384e-09	35.4737	36.8334	34.8521	27.6616	25.355	29.0616		ENSG00000104081	BMF	protein_coding	5447	0.477894	0.000420226	0.0166857	5.01194	5.69847	4.41521	7.09335	6.92538	7.22812	6.94671
ENSG00000005022	SLC25A5	protein_coding	1500	-0.455141	1.0918e-10	4.93893e-09	139.44	137.644	121.582	102.511	90.2945	97.7515		ENSG00000198691	ABCA4	protein_coding	8669	0.918302	0.000421357	0.0167076	0.141075	0.127101	0.0944104	0.241808	0.186186	0.203695	0.315623
ENSG00000169213	RAB3B	protein_coding	12844	-0.332592	1.10296e-10	4.98551e-09	27.8054	25.8252	26.8373	21.1818	20.674	22.014		ENSG00000168802	CHTF8	protein_coding	3383	-0.438678	0.000422485	0.0167409	18.915	18.7078	17.0839	13.28	12.9227	13.3973	14.282
ENSG00000013375	PGM3	protein_coding	7335	0.470874	1.12311e-10	5.07264e-09	9.80797	9.87084	10.575	13.5667	13.6993	14.6626		ENSG00000155719	OTOA	protein_coding	7209	2.43873	0.000426339	0.0168244	0.0164174	0.00372785	0	0.0462605	0.0319847	0.0453609	0.0462859
ENSG00000109062	SLC9A3R1	protein_coding	2315	-0.696205	1.13399e-10	5.11783e-09	16.8139	15.8284	19.7694	9.63371	10.4221	12.2392		ENSG00000154258	ABCA9	protein_coding	9139	1.40644	0.000426147	0.0168244	0.0345341	0.0382277	0.0137777	0.0781952	0.116059	0.0572503	0.0803244
ENSG00000142684	ZNF593	protein_coding	769	-0.773947	1.1421e-10	5.15043e-09	26.7854	27.9393	26.97	16.4511	13.9048	17.1943		ENSG00000183844	FAM3B	protein_coding	3599	0.964729	0.000425806	0.0168244	0.164424	0.298684	0.209916	0.503025	0.448471	0.508818	0.35231
ENSG00000134072	CAMK1	protein_coding	2720	-0.725767	1.15347e-10	5.19769e-09	8.40802	9.63031	9.50581	5.32234	5.89675	5.46883		ENSG00000174483	BBS1	protein_coding	6145	0.751358	0.000425358	0.0168244	0.69336	0.704105	0.389321	1.27148	0.938072	0.979157	0.901383
ENSG00000143493	INTS7	protein_coding	5311	0.509223	1.17104e-10	5.27274e-09	7.32896	6.92713	7.31554	9.69994	10.6087	10.4031		ENSG00000189362	TMEM194B	protein_coding	6521	-0.563818	0.000425613	0.0168244	3.73879	3.8574	4.98174	2.92966	3.14698	2.92857	2.28215
ENSG00000178950	GAK	protein_coding	15155	-0.477826	1.17455e-10	5.28446e-09	4.64711	5.08821	4.55262	3.33906	3.31975	3.5834		ENSG00000168936	TMEM129	protein_coding	3442	-0.458094	0.000428852	0.016912	6.54459	6.699	6.25548	4.98287	4.59548	4.76924	4.59506
ENSG00000128881	TTBK2	protein_coding	12917	0.597885	1.18935e-10	5.34695e-09	2.42714	2.42665	2.72958	3.88729	4.13903	3.49136		ENSG00000169439	SDC2	protein_coding	4528	0.419494	0.000431059	0.0169874	36.1662	36.4948	35.914	48.6308	47.7044	49.2821	48.0173
ENSG00000198018	ENTPD7	protein_coding	3657	0.678515	1.19383e-10	5.36179e-09	5.34257	6.51898	6.0872	9.55781	10.4586	8.81314		ENSG00000204172	AGAP10	protein_coding	5971	0.570621	0.000432217	0.0170214	2.31248	2.54743	1.75028	3.58251	3.39051	3.36262	2.83883
ENSG00000054118	THRAP3	protein_coding	4736	-0.31173	1.1945e-10	5.36179e-09	66.134	62.2073	65.3087	50.9733	52.3048	52.722		ENSG00000160746	ANO10	protein_coding	5287	0.440343	0.00043368	0.0170674	7.70065	8.22945	8.32364	10.8223	10.5542	11.6404	10.8679
ENSG00000178035	IMPDH2	protein_coding	2773	0.357064	1.2e-10	5.38233e-09	132.722	137.13	135.823	175.949	163.486	180.045		ENSG00000135709	KIAA0513	protein_coding	8819	-0.579323	0.00043728	0.0171974	2.91218	2.61153	1.96317	1.64226	1.56351	1.5796	1.92963
ENSG00000169499	PLEKHA2	protein_coding	6325	0.432609	1.23378e-10	5.52534e-09	17.7197	16.1236	18.778	22.6613	24.9032	23.5181		ENSG00000116151	MORN1	protein_coding	8403	0.501477	0.000441748	0.0173613	1.25822	1.14494	1.00396	1.69521	1.54761	1.61888	1.60424
ENSG00000057019	DCBLD2	protein_coding	11274	-0.396458	1.23299e-10	5.52534e-09	96.3358	87.2464	101.842	69.5256	72.5074	74.8094		ENSG00000128918	ALDH1A2	protein_coding	8622	1.1907	0.000442432	0.0173763	0.0411805	0.0685722	0.0292077	0.0884097	0.144412	0.0910248	0.139321
ENSG00000185561	TLCD2	protein_coding	5971	1.98631	1.26251e-10	5.64961e-09	0.228287	0.17252	0.208407	0.633431	0.73468	1.0479		ENSG00000132031	MATN3	protein_coding	3118	-0.991011	0.00044368	0.0174135	5.50389	6.52459	15.2042	4.18661	5.59067	4.29996	4.1094
ENSG00000092853	CLSPN	protein_coding	5411	-0.474714	1.31339e-10	5.8728e-09	16.4023	19.0647	17.7848	12.7987	13.3515	12.2181		ENSG00000156042	TTC18	protein_coding	7424	0.959119	0.000444796	0.0174337	0.132849	0.155655	0.0678418	0.186101	0.223621	0.255474	0.332596
ENSG00000197467	COL13A1	protein_coding	5761	-0.479343	1.31948e-10	5.89551e-09	14.7223	16.4249	14.7603	11.4325	10.7794	10.7176		ENSG00000050393	MCUR1	protein_coding	6057	-0.440306	0.00044702	0.0175089	7.08644	7.2587	6.83934	5.45871	5.23055	5.31244	4.81479
ENSG00000106624	AEBP1	protein_coding	4955	0.654802	1.34178e-10	5.99052e-09	5.13513	4.90038	4.96699	8.50173	7.11025	7.98168		ENSG00000163877	SNIP1	protein_coding	4888	-0.492472	0.000450403	0.0176295	3.53508	3.32627	3.41319	2.16376	2.57561	2.30135	2.70326
ENSG00000180917	CMTR2	protein_coding	7582	-0.597866	1.35037e-10	6.02425e-09	7.8904	6.54087	8.35215	4.86801	4.89983	5.27848		ENSG00000168282	MGAT2	protein_coding	2710	-0.450594	0.000452196	0.0176877	17.6437	19.3573	19.677	14.4332	12.6265	14.6489	13.5932
ENSG00000186575	NF2	protein_coding	7170	-0.45258	1.35198e-10	6.02681e-09	57.794	55.2722	61.1496	46.7661	39.0994	41.4436		ENSG00000164484	TMEM200A	protein_coding	6131	-0.517667	0.000453745	0.0177363	2.02692	2.45027	2.69039	1.66292	1.7676	1.56809	1.64361
ENSG00000122126	OCRL	protein_coding	5779	-0.766367	1.35309e-10	6.02717e-09	5.08434	5.6786	5.57468	2.79845	3.34474	3.45245		ENSG00000163633	C4orf36	protein_coding	5270	0.689743	0.000458979	0.0179287	0.651277	0.586436	0.657049	0.913058	1.25133	0.806657	1.06371
ENSG00000068120	COASY	protein_coding	4032	-0.567166	1.36116e-10	6.05845e-09	14.0487	13.7962	13.9912	9.44519	8.46592	10.248		ENSG00000111731	C2CD5	protein_coding	6770	-0.429291	0.00045978	0.0179479	14.9529	15.3067	16.6646	11.6606	12.2816	11.1482	11.3361
ENSG00000198892	SHISA4	protein_coding	1746	1.27561	1.38662e-10	6.16706e-09	2.25536	2.44424	1.74219	5.52759	5.88861	4.2598		ENSG00000176155	CCDC57	protein_coding	12397	0.500267	0.000466835	0.018211	1.59115	1.49794	1.18327	1.99452	2.06826	1.97306	2.06175
ENSG00000204130	RUFY2	protein_coding	8137	0.80008	1.38921e-10	6.17385e-09	3.75987	2.8213	3.0926	5.16107	6.621	5.07805		ENSG00000221988	PPT2.5	protein_coding	3268	-0.546648	0.000469816	0.0183149	10.3577	9.88452	7.1087	6.64769	6.0114	6.46408	5.92201
ENSG00000161638	ITGA5	protein_coding	7577	0.462823	1.39154e-10	6.1795e-09	10.6141	11.8279	10.4197	15.939	14.1302	15.1915		ENSG00000188643	S100A16	protein_coding	1701	-0.541445	0.000473233	0.0184357	11.2717	11.3753	8.36469	6.69393	6.96749	7.38216	7.57192
ENSG00000164953	TMEM67	protein_coding	8281	0.819126	1.43075e-10	6.34878e-09	2.03014	2.11472	2.65479	4.11061	4.50279	3.45005		ENSG00000117394	SLC2A1	protein_coding	4208	0.50165	0.000473763	0.0184439	15.366	14.7654	10.9666	19.1563	20.0769	19.0702	19.4274
ENSG00000168283	BMI1	protein_coding	4283	0.424973	1.45486e-10	6.45085e-09	17.7871	16.7329	18.046	21.9247	24.1654	24.477		ENSG00000235173	FAM203A	protein_coding	2814	-0.501121	0.00047474	0.0184695	19.3469	19.3008	16.019	12.2575	11.6682	12.5736	15.1304
ENSG00000104812	GYS1	protein_coding	4246	-0.408824	1.46266e-10	6.4805e-09	19.4759	19.5474	19.4081	15.051	14.7225	14.2636		ENSG00000125848	FLRT3	protein_coding	5190	0.450082	0.000477668	0.0185709	14.5489	14.5917	17.3587	21.5719	20.6232	21.75	20.6634
ENSG00000169607	CKAP2L	protein_coding	5219	-0.561295	1.47553e-10	6.52756e-09	11.1727	10.6584	10.7826	8.27159	6.98698	6.85407		ENSG00000163701	IL17RE	protein_coding	4676	-0.768343	0.000478757	0.0186007	0.615893	0.517251	0.61934	0.346411	0.374763	0.237772	0.385339
ENSG00000168502	MTCL1	protein_coding	12665	0.298739	1.53144e-10	6.76975e-09	15.9647	16.7203	16.8671	20.647	20.5874	19.7617		ENSG00000135636	DYSF	protein_coding	8386	-0.638826	0.000481852	0.0187084	1.32663	1.32031	0.908398	0.812398	0.643397	0.748691	0.875369
ENSG00000125753	VASP	protein_coding	3601	-0.458749	1.54283e-10	6.81494e-09	29.4416	31.4671	30.6405	22.1292	20.1005	24.2606		ENSG00000089060	SLC8B1	protein_coding	6768	-0.538948	0.000488036	0.0189208	1.43977	1.63198	1.2651	1.00662	0.987997	1.02431	0.995897
ENSG00000147224	PRPS1	protein_coding	2280	-0.451255	1.55269e-10	6.85329e-09	60.6487	68.2228	67.7384	45.247	47.4994	51.0028		ENSG00000177733	HNRNPA0	protein_coding	2965	-1.20092	0.000488307	0.0189208	7.97001	9.96108	29.9817	6.44329	9.39421	5.84531	6.03203
ENSG00000159131	GART	protein_coding	7751	-0.308234	1.55635e-10	6.86423e-09	28.9585	27.7764	29.9687	23.4391	23.399	23.2124		ENSG00000069667	RORA	protein_coding	17033	0.805613	0.000490953	0.0190073	0.106543	0.132532	0.177417	0.192995	0.295109	0.249579	0.211571
ENSG00000125656	CLPP	protein_coding	2276	-0.610159	1.61466e-10	7.116e-09	19.0983	21.5309	21.8092	14.7268	11.6849	14.42		ENSG00000166278	C2.3	protein_coding	5536	0.608629	0.000491763	0.0190165	3.6914	3.71848	2.27447	5.08603	4.68153	5.3044	4.74956
ENSG00000131236	CAP1	protein_coding	3814	-0.425249	1.6531e-10	7.27988e-09	107.139	103.984	117.421	80.3592	80.117	84.194		ENSG00000162086	ZNF75A	protein_coding	8063	0.454783	0.000494312	0.0191023	4.09041	3.82963	3.64641	5.70779	5.41056	4.98033	5.0405
ENSG00000131374	TBC1D5	protein_coding	11269	0.361896	1.65475e-10	7.28163e-09	10.8595	10.5907	10.8709	13.9807	14.0505	13.5249		ENSG00000189306	RRP7A	protein_coding	4082	-0.475505	0.000494962	0.0191137	19.4065	19.033	14.8679	12.85	12.1672	12.9777	13.2097
ENSG00000103035	PSMD7	protein_coding	2740	-0.358977	1.66745e-10	7.33197e-09	46.9845	46.1889	44.3058	36.7464	35.6726	34.7709		ENSG00000151151	IPMK	protein_coding	6133	0.605285	0.000495873	0.0191242	4.57998	5.15309	7.72979	9.10421	8.93288	8.65903	8.59622
ENSG00000135862	LAMC1	protein_coding	8406	0.432665	1.67439e-10	7.35695e-09	19.3148	20.6402	19.804	28.936	25.8811	25.8558		ENSG00000143641	GALNT2	protein_coding	7944	0.524107	0.000497421	0.0191711	15.4695	15.937	10.905	19.5869	19.598	20.1868	21.8585
ENSG00000135318	NT5E	protein_coding	4533	0.373818	1.6958e-10	7.4454e-09	153.962	145.504	165.2	195.042	202.833	204.289		ENSG00000189319	FAM53B	protein_coding	6424	-0.440803	0.000498093	0.0191842	6.03677	6.74362	5.95859	4.48681	4.57279	4.67297	4.70594
ENSG00000170340	B3GNT2	protein_coding	2861	-0.916687	1.70423e-10	7.47676e-09	6.61726	5.50371	7.10421	3.37336	3.01869	3.75506		ENSG00000011105	TSPAN9	protein_coding	5714	0.527284	0.00049879	0.0191983	7.68443	7.58155	5.69634	10.072	8.75664	11.2398	10.3361
ENSG00000166710	B2M	protein_coding	6089	0.543351	1.7118e-10	7.50432e-09	71.1138	65.3023	74.2765	94.587	104.869	107.607		ENSG00000089505	CMTM1	protein_coding	1467	-0.863079	0.000502169	0.0193154	1.31772	1.30065	1.33038	0.811891	0.597271	0.713306	0.773343
ENSG00000167766	ZNF83	protein_coding	8028	0.620099	1.7402e-10	7.62308e-09	2.52804	2.56632	2.80735	3.96397	4.06411	4.1323		ENSG00000163975	MFI2	protein_coding	8393	0.566499	0.000503048	0.0193364	1.57935	1.45049	1.00516	2.04917	1.92309	2.04939	2.01962
ENSG00000124610	HIST1H1A	protein_coding	648	-0.535795	1.74352e-10	7.63188e-09	77.5977	74.2612	76.3879	57.7637	47.388	52.1055		ENSG00000182217	HIST2H4B	protein_coding	1869	-0.627835	0.00051086	0.0196106	458.677	455.22	805.374	367.14	362.534	367.283	386.341
ENSG00000262814	MRPL12	protein_coding	1028	-0.548599	1.75929e-10	7.69512e-09	48.4717	50.6757	47.3441	36.2845	30.8045	32.9596		ENSG00000138757	G3BP2	protein_coding	7178	-0.435138	0.000511721	0.0196306	39.4949	41.2471	48.4941	31.2346	31.1656	31.7257	33.2931
ENSG00000164924	YWHAZ	protein_coding	8555	-0.411494	1.7983e-10	7.85983e-09	65.7518	73.2617	62.9997	52.6411	49.1301	50.0933		ENSG00000183941	HIST2H4A	protein_coding	1880	-0.627397	0.000514481	0.0197234	456.015	452.556	800.528	365.017	360.56	365.134	384.258
ENSG00000162413	KLHL21	protein_coding	6901	-0.553816	1.84825e-10	8.07209e-09	13.2121	14.266	15.8282	10.0164	9.0186	10.4525		ENSG00000109113	RAB34	protein_coding	3328	-0.415907	0.000515287	0.0197412	26.2927	24.7826	26.6736	19.3831	19.3857	19.7108	19.1903
ENSG00000136930	PSMB7	protein_coding	1787	-0.452572	1.85526e-10	8.09661e-09	74.3294	75.7622	84.8013	57	54.6966	59.9205		ENSG00000108551	RASD1	protein_coding	1748	0.641014	0.000517994	0.0198186	6.22909	6.05743	4.35802	10.3296	6.99121	9.69047	7.86464
ENSG00000181804	SLC9A9	protein_coding	4087	3.06592	1.8739e-10	8.17184e-09	0.0741159	0.10802	0.0338308	0.76587	0.570216	0.548835		ENSG00000112584	FAM120B	protein_coding	6029	-0.570865	0.000520248	0.0198916	5.31988	5.71001	8.25994	4.29084	4.46699	4.53437	3.9627
ENSG00000164603	BMT2	protein_coding	4138	0.849375	1.90223e-10	8.28295e-09	2.45228	2.24047	2.907	4.16037	4.96931	4.62187		ENSG00000133243	BTBD2	protein_coding	5505	0.428927	0.000523342	0.0199967	9.48111	9.37785	10.0068	13.3795	12.2389	13.1872	12.9833
ENSG00000186871	ERCC6L	protein_coding	4364	-0.594817	1.90175e-10	8.28295e-09	10.7588	10.049	9.06145	6.12657	6.87947	6.73608		ENSG00000198814	GK	protein_coding	4511	0.594995	0.000524507	0.0200148	5.21231	5.5583	8.20635	9.42063	10.5398	9.30783	8.77274
ENSG00000156398	SFXN2	protein_coding	8034	-0.517578	1.92744e-10	8.38643e-09	7.10715	7.32685	6.4366	4.90257	5.06781	4.61414		ENSG00000170485	NPAS2	protein_coding	12491	-0.43507	0.000524458	0.0200148	3.51208	3.7242	3.73479	2.53255	2.67294	2.87449	2.74612
ENSG00000148735	PLEKHS1	protein_coding	5402	4.05605	1.95678e-10	8.50275e-09	0	0	0.0511908	0.362147	0.380656	0.305961		ENSG00000184205	TSPYL2	protein_coding	4948	0.729808	0.00052549	0.020039	3.0537	2.90031	1.5523	4.11136	3.60686	4.1768	4.85541
ENSG00000163811	WDR43	protein_coding	4130	-0.367216	1.95709e-10	8.50275e-09	47.9304	46.3928	49.0795	35.779	36.9769	38.3901		ENSG00000196268	ZNF493	protein_coding	11214	0.520207	0.000527209	0.0200781	2.11432	2.65769	2.50953	3.74286	3.86147	2.95105	3.35639
ENSG00000040275	SPDL1	protein_coding	4777	0.423503	1.96143e-10	8.51526e-09	17.6598	17.6518	18.6979	22.4968	25.0814	24.8867		ENSG00000056291	NPFFR2	protein_coding	2359	0.966789	0.000529334	0.0201384	0.334471	0.353156	0.320257	0.605872	0.8015	0.554483	0.678948
ENSG00000015133	CCDC88C	protein_coding	12426	-0.814859	1.96736e-10	8.53462e-09	1.66984	2.00145	1.95838	1.12305	1.23561	0.864576		ENSG00000205413	SAMD9	protein_coding	6852	0.703447	0.000533159	0.0202513	0.310909	0.356909	0.284833	0.44499	0.639373	0.505877	0.506453
ENSG00000134955	SLC37A2	protein_coding	6371	-0.7022	2.03526e-10	8.82258e-09	4.82585	4.73517	5.79456	3.33679	3.18456	2.94634		ENSG00000142166	IFNAR1	protein_coding	6349	-0.496667	0.000533106	0.0202513	7.80443	7.56402	10.1342	6.20566	6.44994	5.66557	5.70752
ENSG00000178764	ZHX2	protein_coding	4716	0.618357	2.09307e-10	9.06646e-09	5.29902	5.21113	4.92552	8.46245	7.15083	8.03571		ENSG00000163710	PCOLCE2	protein_coding	3480	0.518373	0.000535592	0.0203303	9.5453	10.1318	13.4236	14.5937	16.2597	16.3127	15.8783
ENSG00000188596	CFAP54	protein_coding	12914	-0.893408	2.12334e-10	9.1907e-09	1.23144	1.29907	1.37046	0.64635	0.700614	0.749628		ENSG00000183354	KIAA2026	protein_coding	7930	0.479877	0.000536367	0.0203464	2.0994	2.01979	2.31028	2.89575	3.30311	2.89481	2.81078
ENSG00000119689	DLST	protein_coding	4550	-0.434432	2.21876e-10	9.59657e-09	32.2218	32.1164	35.6454	22.9599	24.9166	26.1023		ENSG00000178057	NDUFAF3	protein_coding	2434	-0.649121	0.000537017	0.0203577	12.2372	11.3061	19.9942	8.63189	9.81425	9.40446	9.02046
ENSG00000196576	PLXNB2	protein_coding	7257	0.568766	2.27841e-10	9.84211e-09	6.49066	7.21909	7.12576	10.0462	9.57737	11.2575		ENSG00000197780	TAF13	protein_coding	1400	0.50198	0.000537941	0.0203793	18.0065	20.6738	19.067	28.6531	28.6246	22.3766	29.411
ENSG00000164951	PDP1	protein_coding	5603	0.334291	2.27891e-10	9.84211e-09	66.713	64.5581	59.9163	82.1214	79.0029	79.8357		ENSG00000172687	ZNF738	protein_coding	3905	0.434912	0.000540215	0.020452	6.90012	6.63421	6.5295	9.10134	8.65627	9.27844	9.16003
ENSG00000163710	PCOLCE2	protein_coding	3480	0.86262	2.29045e-10	9.88464e-09	2.82892	2.36809	2.78122	4.53476	4.80591	5.15653		ENSG00000127080	IPPK	protein_coding	5166	0.478623	0.000540795	0.0204606	2.39027	2.82994	2.79079	3.70731	3.82958	3.81064	3.52664
ENSG00000196458	ZNF605	protein_coding	10824	1.63934	2.32926e-10	1.00446e-08	0.209889	0.203935	0.153289	0.506069	0.7979	0.479908		ENSG00000138207	RBP4	protein_coding	1449	0.422764	0.00054195	0.0204909	228.973	226.788	204.513	281.971	307.787	286.52	304.061
ENSG00000170421	KRT8	protein_coding	6881	0.55363	2.3857e-10	1.02804e-08	8.54016	9.19615	8.70067	11.9788	13.0293	13.7771		ENSG00000148019	CEP78	protein_coding	14355	-0.410793	0.000543609	0.0205402	10.0393	9.84914	10.0653	7.56692	7.73573	7.53106	7.20114
ENSG00000214413	BBIP1	protein_coding	8075	0.706821	2.4173e-10	1.04089e-08	2.34452	1.93176	2.36294	3.40791	3.53115	3.88895		ENSG00000115896	PLCL1	protein_coding	7925	2.00026	0.000550191	0.0207617	0.0199121	0.0135642	0.00794413	0.042081	0.093104	0.0742728	0.0252624
ENSG00000138356	AOX1	protein_coding	5556	-0.469748	2.42936e-10	1.04517e-08	18.9183	17.8255	20.083	13.2863	13.8172	13.9391		ENSG00000100372	SLC25A17	protein_coding	3989	-0.48169	0.000550778	0.0207703	5.47902	6.13745	6.89704	4.20404	4.73988	4.18083	4.5003
ENSG00000178896	EXOSC4	protein_coding	1407	-0.693672	2.43083e-10	1.04517e-08	29.4946	34.7243	32.2327	21.1344	18.3172	20.1377		ENSG00000181704	YIPF6	protein_coding	8850	-0.458441	0.00055435	0.0208777	8.2468	8.83959	10.5	6.66446	7.06064	6.73966	6.2663
ENSG00000113621	TXNDC15	protein_coding	5265	0.516775	2.45552e-10	1.055e-08	7.99709	8.24542	7.30068	11.048	11.3263	11.2788		ENSG00000181649	PHLDA2	protein_coding	955	-1.03034	0.000557777	0.0209931	1.94156	1.54772	2.7688	0.798186	1.54523	0.68483	0.838554
ENSG00000108100	CCNY	protein_coding	5743	0.358569	2.47547e-10	1.06279e-08	21.3088	21.8318	22.4385	27.6603	28.1191	28.3272		ENSG00000106144	CASP2	protein_coding	8020	-0.421567	0.000558729	0.0210016	7.21627	7.55624	7.88928	5.5186	5.84208	5.68388	5.50022
ENSG00000197122	SRC	protein_coding	6468	-0.517041	2.48987e-10	1.06818e-08	8.85131	10.4659	10.5175	6.87595	7.12139	6.8812		ENSG00000158717	RNF166	protein_coding	4394	-0.497834	0.000561836	0.0210909	4.85729	4.68492	3.91154	3.46959	2.91765	3.1108	3.25018
ENSG00000259571	BLID	protein_coding	862	-0.940017	2.5683e-10	1.10102e-08	16.3404	17.0719	15.7194	8.77544	9.38297	7.53266		ENSG00000184207	PGP	protein_coding	2727	-0.456277	0.00056363	0.0211388	19.5446	20.3206	19.0465	14.2209	12.4632	15.7088	14.9523
ENSG00000023445	BIRC3	protein_coding	7518	-0.740096	2.579e-10	1.10479e-08	3.34419	2.95572	3.51275	1.995	2.00579	1.88439		ENSG00000139352	ASCL1	protein_coding	2472	-2.06996	0.000563842	0.0211388	0.287264	0.152199	0.127341	0.115635	0.0186552	0	0.0269963
ENSG00000128944	KNSTRN	protein_coding	3654	-0.547525	2.64864e-10	1.13379e-08	21.3878	21.5061	22.2498	14.5269	16.0197	14.0868		ENSG00000260916	CCPG1	protein_coding	8790	-0.499893	0.000564307	0.0211425	1.63818	1.81606	1.81208	1.19782	1.42701	1.07886	1.24511
ENSG00000137502	RAB30	protein_coding	11832	1.22733	2.71712e-10	1.16225e-08	0.384016	0.298499	0.280459	0.683411	0.811027	0.758313		ENSG00000141655	TNFRSF11A	protein_coding	8984	0.856984	0.000568043	0.0212549	0.180041	0.281185	0.273301	0.434842	0.472243	0.5751	0.2897
ENSG00000172260	NEGR1	protein_coding	13406	1.68016	2.73864e-10	1.17059e-08	0.135571	0.0987945	0.185648	0.505886	0.357902	0.493153		ENSG00000214999	AC129492.6	protein_coding	1804	2.63962	0.000570107	0.0213183	0.0656057	0.0148969	0.0348987	0.26409	0.102252	0.145014	0.480906
ENSG00000022267	FHL1	protein_coding	5997	0.709633	2.75103e-10	1.17421e-08	3.25793	2.57659	3.25089	5.24121	4.98331	4.6656		ENSG00000143942	CHAC2	protein_coding	1321	-0.550836	0.000571474	0.0213556	6.39099	5.51315	5.86203	3.53436	4.15424	3.96071	4.54667
ENSG00000112335	SNX3	protein_coding	1842	0.462661	2.75114e-10	1.17421e-08	50.7319	49.293	57.048	68.3968	74.7949	73.4493		ENSG00000141503	MINK1	protein_coding	7817	0.616994	0.000573985	0.0214356	13.0258	12.5415	7.55455	17.1015	14.778	18.0717	17.8853
ENSG00000107518	ATRNL1	protein_coding	9824	0.852873	2.78762e-10	1.18891e-08	1.20252	0.988655	0.928907	1.99137	1.91173	1.73048		ENSG00000110057	UNC93B1	protein_coding	3438	0.493763	0.000574683	0.0214478	7.6997	7.00383	5.89652	10.6979	9.51017	9.60665	8.94846
ENSG00000130560	UBAC1	protein_coding	2979	-0.544785	2.86078e-10	1.21922e-08	13.5237	13.7823	14.0633	9.71921	9.29558	9.35264		ENSG00000089693	MLF2	protein_coding	3773	-0.433073	0.000579213	0.021579	72.3144	72.8869	61.639	51.4172	47.1178	52.7994	53.0271
ENSG00000115641	FHL2	protein_coding	6626	-0.400621	2.8907e-10	1.23042e-08	24.3893	26.6513	26.251	19.4077	18.6203	20.4899		ENSG00000164902	PHAX	protein_coding	4319	-0.44716	0.000579319	0.021579	9.31695	9.25254	9.82477	6.76184	7.60229	7.11707	6.2424
ENSG00000085563	ABCB1	protein_coding	5806	-1.44192	2.89129e-10	1.23042e-08	0.991271	1.08989	1.33361	0.56158	0.283335	0.406674		ENSG00000174748	RPL15	protein_coding	6528	-0.470614	0.000578832	0.021579	159.955	162.072	127.65	104.479	97.5153	108.461	122.296
ENSG00000228672	PROB1	protein_coding	5122	1.62453	2.89389e-10	1.23062e-08	0.413975	0.402233	0.269946	0.916666	1.20439	1.2216		ENSG00000077044	DGKD	protein_coding	9441	0.423024	0.000581005	0.0216139	6.59395	6.45023	6.22837	8.83096	8.1573	8.96401	8.5177
ENSG00000076770	MBNL3	protein_coding	12199	0.662236	2.9311e-10	1.24554e-08	1.88714	2.1352	2.36886	3.15389	3.66344	3.3291		ENSG00000059728	MXD1	protein_coding	6321	-0.485865	0.000580843	0.0216139	4.45001	4.82126	5.62741	3.85144	3.18818	3.65237	3.46291
ENSG00000276410	HIST1H2BB	protein_coding	381	-0.502152	2.95526e-10	1.25489e-08	224.202	237.541	232.621	161.572	169.11	159.889		ENSG00000205133	TRIQK	protein_coding	6724	0.496613	0.000583552	0.0216807	2.84558	2.9336	3.64223	4.22994	4.77342	4.18241	4.45627
ENSG00000125148	MT2A	protein_coding	1299	-0.957301	2.97328e-10	1.26162e-08	161.25	154.637	108.782	89.9595	59.2037	69.4348		ENSG00000089091	DZANK1	protein_coding	6637	0.863107	0.000583966	0.0216822	0.202099	0.161965	0.275088	0.301485	0.402999	0.404016	0.382089
ENSG00000149182	ARFGAP2	protein_coding	5918	-0.387766	3.10711e-10	1.31744e-08	16.0976	16.8097	16.7518	12.5617	12.3003	13.0665		ENSG00000168385	37500	protein_coding	7378	0.407277	0.000591809	0.0219593	63.4754	63.6775	59.7744	84.4805	81.168	80.2846	84.6262
ENSG00000170456	DENND5B	protein_coding	11310	0.629646	3.1527e-10	1.3358e-08	5.236	4.33282	5.74582	7.27638	8.24217	8.19408		ENSG00000184999	SLC22A10	protein_coding	3207	1.17311	0.000593862	0.0220213	0.073809	0.167596	0.176681	0.237689	0.301973	0.387473	0.353756
ENSG00000131203	IDO1	protein_coding	3261	6.51105	3.34466e-10	1.41507e-08	0	0	0	0.239966	0.588536	0.579245		ENSG00000111452	GPR133	protein_coding	14720	0.638068	0.00059531	0.0220608	0.225127	0.202651	0.162525	0.304234	0.354012	0.284353	0.294686
ENSG00000275342	PRAG1	protein_coding	4904	0.653319	3.36384e-10	1.42215e-08	4.6635	5.25142	5.04684	8.93588	7.49169	7.14988		ENSG00000110871	COQ5	protein_coding	2523	-0.463054	0.000596546	0.0220925	6.47351	6.67857	7.26142	4.83404	5.22753	4.61412	4.99917
ENSG00000174282	ZBTB4	protein_coding	6126	0.413645	3.38445e-10	1.42983e-08	14.389	14.9898	16.2958	21.0343	19.782	20.0809		ENSG00000137691	C11orf70	protein_coding	2647	1.32269	0.000602155	0.0222716	0.14904	0.101526	0.118922	0.34197	0.261328	0.247077	0.378173
ENSG00000142507	PSMB6	protein_coding	1448	-0.349223	3.39916e-10	1.43396e-08	127.608	135.777	131.391	105.472	97.2293	106.969		ENSG00000055147	FAM114A2	protein_coding	6543	-0.495803	0.00060572	0.0223463	2.249	2.53831	2.46325	1.62374	1.83955	1.89917	1.48912
ENSG00000113161	HMGCR	protein_coding	6215	0.527869	3.41002e-10	1.4375e-08	13.4275	12.431	14.2827	17.4175	19.6973	20.7621		ENSG00000196550	FAM72A	protein_coding	3783	-0.464729	0.000607192	0.0223863	6.58036	6.95472	6.60693	4.52112	4.53476	5.03087	5.43335
ENSG00000164251	F2RL1	protein_coding	2958	0.623228	3.44413e-10	1.44978e-08	8.03873	7.81072	7.52566	10.9346	13.1155	11.9734		ENSG00000103111	MON1B	protein_coding	6946	-0.478212	0.00060856	0.0224224	5.78189	5.35469	5.27514	3.58719	3.54531	4.06757	4.54443
ENSG00000119899	SLC17A5	protein_coding	3604	-0.875776	3.44403e-10	1.44978e-08	3.99231	4.2874	4.48867	2.20746	2.35832	2.39128		ENSG00000054690	PLEKHH1	protein_coding	10817	-0.519826	0.000610823	0.0224914	1.28014	1.59749	1.72278	0.977764	1.11697	1.0218	1.15369
ENSG00000135931	ARMC9	protein_coding	9661	0.607079	3.46232e-10	1.45638e-08	2.71213	2.39148	2.84805	3.87443	4.38462	3.88596		ENSG00000009335	UBE3C	protein_coding	9218	-0.433011	0.000611699	0.0225093	18.6384	19.1454	22.634	14.8228	15.4236	14.722	14.6675
ENSG00000100029	PES1	protein_coding	4557	-0.450384	3.51996e-10	1.47955e-08	33.0697	34.6505	32.3441	26.588	21.84	24.741		ENSG00000171928	TVP23B	protein_coding	5862	0.424877	0.000616594	0.0226606	12.8138	13.3683	11.8676	16.4901	16.5047	17.5832	17.6002
ENSG00000092964	DPYSL2	protein_coding	7305	0.432014	3.54673e-10	1.48973e-08	24.6932	23.046	25.0413	34.7076	31.133	32.3547		ENSG00000166780	C16orf45	protein_coding	3688	1.66108	0.000619999	0.0227713	0.0427884	0.065582	0.0170708	0.193771	0.212572	0.0886677	0.0904758
ENSG00000165169	DYNLT3	protein_coding	3186	0.897488	3.74172e-10	1.5705e-08	2.85227	3.18708	2.56049	6.1813	4.99123	4.85421		ENSG00000161642	ZNF385A	protein_coding	3179	0.9272	0.000625807	0.0229554	0.359886	0.219794	0.396082	0.569483	0.55124	0.617187	0.629773
ENSG00000166197	NOLC1	protein_coding	3970	-0.333594	3.76355e-10	1.57852e-08	107.507	104.532	111.693	85.3487	83.4951	88.0226		ENSG00000138867	GUCD1	protein_coding	4514	-0.431948	0.000627436	0.0230005	32.1096	33.2145	28.5916	23.7153	21.2802	24.3408	23.5509
ENSG00000182150	ERCC6L2	protein_coding	10352	0.539749	3.79578e-10	1.59089e-08	3.36503	3.63919	4.22065	5.50561	5.66781	5.20036		ENSG00000172731	LRRC20	protein_coding	3547	-0.503242	0.000627868	0.0230018	9.19817	8.91761	6.69154	6.01734	5.82458	5.67905	5.88893
ENSG00000160991	ORAI2	protein_coding	11103	0.563499	3.84094e-10	1.6075e-08	5.01988	5.80528	5.71596	8.06984	7.30932	9.04862		ENSG00000096063	SRPK1	protein_coding	6692	-0.423988	0.0006306	0.0230872	29.4408	30.5405	34.5832	24.0772	24.1328	22.3412	23.3852
ENSG00000185624	P4HB	protein_coding	5303	-0.392938	3.8528e-10	1.61131e-08	116.726	125.098	127.472	99.1379	87.8668	94.2366		ENSG00000156521	TYSND1	protein_coding	4597	0.500845	0.000634272	0.0231923	5.70695	5.51278	4.38249	7.44111	6.69113	7.15616	8.27473
ENSG00000169504	CLIC4	protein_coding	4495	-0.456866	4.01609e-10	1.67839e-08	43.5667	35.7178	40.0496	28.9857	29.4607	28.4966		ENSG00000128510	CPA4	protein_coding	3958	-2.07	0.000640557	0.0234073	0.0697717	0.0814777	0.143157	0.0120368	0.0233025	0.0330476	0.0168608
ENSG00000104154	SLC30A4	protein_coding	8073	0.820502	4.06018e-10	1.6956e-08	1.50086	1.22132	1.18176	2.40713	2.10563	2.35442		ENSG00000178409	BEND3	protein_coding	6839	-0.426642	0.000647481	0.0236382	8.04708	7.81977	8.88342	6.08845	6.4396	6.09162	5.89383
ENSG00000141424	SLC39A6	protein_coding	3682	0.562015	4.15135e-10	1.73243e-08	10.6537	9.6721	10.6648	13.6018	15.6745	16.4485		ENSG00000143674	MLK4	protein_coding	7916	-0.685759	0.000647695	0.0236382	1.02166	0.862306	1.22479	0.848596	0.582562	0.627905	0.480532
ENSG00000197603	C5orf42	protein_coding	15146	0.53178	4.16715e-10	1.73777e-08	2.63993	2.5942	2.59261	3.57354	4.20872	3.55435		ENSG00000145244	CORIN	protein_coding	10087	1.20008	0.000650401	0.0237108	0.0508438	0.0532845	0.0249657	0.155862	0.0960075	0.0972558	0.0661594
ENSG00000099783	HNRNPM	protein_coding	5614	-0.466578	4.20012e-10	1.75027e-08	42.6256	50.6173	49.2577	36.6592	32.4525	34.0251		ENSG00000169919	GUSB	protein_coding	3992	-0.556978	0.000650505	0.0237108	30.1021	27.8839	18.1207	17.6747	16.889	17.022	17.4694
ENSG00000115306	SPTBN1	protein_coding	18504	0.369534	4.23288e-10	1.76266e-08	15.3224	17.1941	15.2882	21.2364	20.4993	20.0271		ENSG00000181016	LSMEM1	protein_coding	2592	0.695182	0.000652079	0.0237532	1.0502	0.984967	1.43305	1.69099	1.79694	2.16995	1.67352
ENSG00000175756	AURKAIP1	protein_coding	1669	-0.444817	4.28004e-10	1.78102e-08	71.8712	75.0348	76.6306	58.9201	51.4178	53.9003		ENSG00000072786	STK10	protein_coding	9083	-0.627236	0.000653581	0.0237929	1.53321	1.41427	1.02584	0.84447	0.695567	0.972055	0.955141
ENSG00000118816	CCNI	protein_coding	3741	0.475204	4.30381e-10	1.78836e-08	36.3559	33.8298	32.8572	47.4132	47.711	48.0624		ENSG00000174990	CA5A	protein_coding	1508	0.492516	0.00065544	0.0238455	6.74956	6.34427	5.67784	8.15091	9.72464	8.9775	8.49676
ENSG00000176853	FAM91A1	protein_coding	7246	-0.370473	4.30179e-10	1.78836e-08	20.3585	18.7453	20.2648	14.8492	15.9108	15.1848		ENSG00000163389	POGLUT1	protein_coding	7097	-0.479926	0.000660272	0.0240062	2.57373	2.68476	2.95403	2.06759	2.1573	1.82464	1.75841
ENSG00000182400	TRAPPC6B	protein_coding	4533	0.706243	4.47558e-10	1.85708e-08	4.74448	3.92816	3.69076	7.45182	6.47178	6.22451		ENSG00000178401	DNAJC22	protein_coding	3477	-0.427458	0.000667209	0.024228	19.1525	19.4696	21.5289	14.5789	14.5496	16.1199	14.3566
ENSG00000100528	CNIH1	protein_coding	5060	0.399888	4.47336e-10	1.85708e-08	21.9102	21.725	20.3301	27.8885	28.5281	27.9511		ENSG00000130560	UBAC1	protein_coding	2979	-0.472992	0.0006668	0.024228	11.8657	11.502	9.31995	8.30012	7.77107	7.39853	7.99744
ENSG00000171517	LPAR3	protein_coding	3543	-0.998389	4.57715e-10	1.89787e-08	3.24884	3.32283	4.0196	1.76693	1.66377	1.86599		ENSG00000115850	LCT	protein_coding	6586	1.18203	0.000671407	0.0243498	0.053911	0.0938511	0.0191185	0.115741	0.147043	0.129095	0.192524
ENSG00000178607	ERN1	protein_coding	10864	-0.649673	4.66922e-10	1.93467e-08	2.63486	2.58722	2.4945	1.74071	1.55207	1.61916		ENSG00000116604	MEF2D	protein_coding	6400	-0.543221	0.00067548	0.0244821	3.73551	3.74977	2.78389	2.4863	1.98874	2.54452	2.42957
ENSG00000184470	TXNRD2	protein_coding	8373	0.481278	4.96459e-10	2.05413e-08	8.42928	9.20957	9.1484	13.5047	11.428	12.4642		ENSG00000197329	PELI1	protein_coding	4125	0.415255	0.000680507	0.024618	13.8102	14.9127	15.0182	19.4494	19.7431	19.3588	19.2035
ENSG00000033327	GAB2	protein_coding	6771	-0.881579	5.00428e-10	2.06908e-08	2.01315	2.45592	2.38918	1.07866	1.37674	1.27281		ENSG00000007968	E2F2	protein_coding	5457	-0.482217	0.000682668	0.0246807	3.33999	3.26015	2.82656	2.15641	2.18029	2.5288	2.1768
ENSG00000138080	EMILIN1	protein_coding	3958	1.65142	5.06376e-10	2.09218e-08	0.497455	0.334623	0.524001	1.71347	1.0737	1.49138		ENSG00000118276	B4GALT6	protein_coding	5306	-0.579318	0.000683526	0.0246963	1.73239	1.54478	2.18321	1.07746	1.12986	1.34352	1.29546
ENSG00000185900	POMK	protein_coding	1877	-0.536741	5.11469e-10	2.11172e-08	24.2071	23.0501	23.204	17.093	15.0452	16.3532		ENSG00000104892	KLC3	protein_coding	3654	0.868486	0.000685059	0.0247362	0.518238	0.507474	0.206756	0.717104	0.631029	0.912826	0.913177
ENSG00000136111	TBC1D4	protein_coding	6658	-0.528543	5.13374e-10	2.11809e-08	14.3767	12.7754	12.0864	9.44173	8.64771	9.0786		ENSG00000148541	FAM13C	protein_coding	6750	0.86671	0.000686516	0.0247641	0.146114	0.155272	0.130578	0.261147	0.286941	0.21316	0.306486
ENSG00000235109	ZSCAN31	protein_coding	4957	1.50931	5.15841e-10	2.12676e-08	0.549971	0.32656	0.418397	1.42077	1.13386	1.14318		ENSG00000160972	PPP1R16A	protein_coding	5414	0.549824	0.000687076	0.0247641	2.70341	2.91872	2.15129	3.47589	3.33048	4.08305	4.41284
ENSG00000127990	SGCE	protein_coding	2547	0.84334	5.26631e-10	2.16971e-08	3.92465	3.92888	4.28859	7.68088	6.1358	7.92611		ENSG00000065970	FOXJ2	protein_coding	6296	-0.703517	0.000690466	0.0248693	1.07149	1.26346	1.45994	0.650761	1.06939	0.758306	0.593576
ENSG00000166275	BORCS7	protein_coding	2708	0.779201	5.27459e-10	2.17158e-08	3.80317	4.40175	4.33997	7.41687	7.49218	6.71375		ENSG00000196747	HIST1H2AI	protein_coding	531	-0.558497	0.000692861	0.02494	602.685	595.885	963.803	477.315	482.173	487.369	510.126
ENSG00000128567	PODXL	protein_coding	6874	-0.694809	5.30581e-10	2.18289e-08	8.50479	8.69172	7.64347	6.18524	4.22787	4.9119		ENSG00000164116	GUCY1A3	protein_coding	5766	1.39371	0.000703311	0.0252779	0.0342099	0.0559294	0.141943	0.156988	0.167955	0.170139	0.243051
ENSG00000120913	PDLIM2	protein_coding	12388	0.684916	5.45909e-10	2.24278e-08	1.21037	1.44927	1.25007	2.10561	2.16895	2.02035		ENSG00000187260	WDR86	protein_coding	4026	1.55429	0.00070458	0.0252988	0.0587942	0.0467259	0	0.153836	0.114544	0.0974684	0.116032
ENSG00000275832	ARHGAP23	protein_coding	8133	0.677517	5.49358e-10	2.25414e-08	4.17141	5.17493	5.1682	8.94812	7.28163	7.02567		ENSG00000165124	SVEP1	protein_coding	14193	1.1325	0.000706115	0.0253381	0.0722697	0.0416564	0.102023	0.107415	0.207947	0.147456	0.131655
ENSG00000188994	ZNF292	protein_coding	13128	0.551092	5.49892e-10	2.25414e-08	5.37617	5.5936	5.37141	8.08675	8.86553	7.02337		ENSG00000071575	TRIB2	protein_coding	4588	0.624985	0.00070827	0.0253997	0.653502	0.579889	0.548886	0.913791	0.974981	0.841037	0.94546
ENSG00000101166	PRELID3B	protein_coding	2977	-0.403638	5.49725e-10	2.25414e-08	44.1598	40.7816	45.3766	31.2363	34.122	33.1925		ENSG00000083454	P2RX5	protein_coding	4190	2.26702	0.000709692	0.0254191	0.0282465	0.0128277	0	0.0682221	0.099055	0.0780445	0.0637088
ENSG00000012174	MBTPS2	protein_coding	8927	-0.714204	5.50224e-10	2.25414e-08	3.24051	3.0332	3.54688	1.84083	2.01169	2.12918		ENSG00000110422	HIPK3	protein_coding	7958	-0.452102	0.000709283	0.0254191	16.3197	17.5401	21.5975	13.6136	13.786	13.1986	13.409
ENSG00000101146	RAE1	protein_coding	5855	-0.524629	5.50617e-10	2.25416e-08	10.1919	10.4055	10.4615	8.01907	6.76654	6.81526		ENSG00000065243	PKN2	protein_coding	7014	-0.465206	0.000723342	0.025892	15.1527	15.4754	19.6124	11.2686	13.2745	12.0658	11.8646
ENSG00000065150	IPO5	protein_coding	9671	-0.300614	5.65145e-10	2.31201e-08	30.2097	32.0462	31.3819	25.3803	24.7354	25.8918		ENSG00000152582	SPEF2	protein_coding	14887	0.619396	0.000724964	0.025934	0.190802	0.22565	0.198763	0.371226	0.284989	0.316309	0.295863
ENSG00000239306	RBM14	protein_coding	3937	-0.404829	5.71245e-10	2.33532e-08	30.7759	32.8932	33.6447	25.4416	22.842	25.1888		ENSG00000198342	ZNF442	protein_coding	3147	0.844029	0.000727962	0.026009	0.488905	0.324504	0.600164	0.817494	0.864576	0.831284	0.699794
ENSG00000163001	CFAP36	protein_coding	3505	0.669029	5.74954e-10	2.34883e-08	5.91995	6.80168	6.19339	9.07925	11.0686	9.97003		ENSG00000151967	SCHIP1	protein_coding	7645	-0.836293	0.000729957	0.0260481	0.330263	0.383162	0.551751	0.286661	0.247317	0.239534	0.139668
ENSG00000173085	COQ2	protein_coding	2774	0.556564	6.017e-10	2.45637e-08	10.5375	10.0264	11.7133	15.5151	15.5174	16.4701		ENSG00000188785	ZNF548	protein_coding	4587	0.484719	0.000730958	0.0260677	3.07901	3.19302	3.40384	5.16197	4.44367	4.12055	4.26277
ENSG00000183648	NDUFB1	protein_coding	2263	0.488139	6.3203e-10	2.57709e-08	19.275	19.3135	20.9569	26.4531	29.5012	27.7015		ENSG00000151623	NR3C2	protein_coding	6607	-0.884028	0.000731689	0.0260776	0.232872	0.256253	0.285866	0.151427	0.160536	0.0989879	0.131308
ENSG00000198648	STK39	protein_coding	4247	-0.462276	6.32157e-10	2.57709e-08	16.8324	16.0777	16.8316	11.3316	12.8791	11.9253		ENSG00000102362	SYTL4	protein_coding	7518	-1.17982	0.000733344	0.0261205	0.157426	0.121537	0.15911	0.0506962	0.0368041	0.0782936	0.0976436
ENSG00000169105	CHST14	protein_coding	3574	-0.737292	6.37638e-10	2.59761e-08	10.4248	10.9114	10.4067	6.64149	4.83294	7.46529		ENSG00000158195	WASF2	protein_coding	5666	-0.41789	0.00073738	0.0262319	10.27	11.094	11.7225	8.10566	8.05761	8.38004	8.46848
ENSG00000164916	FOXK1	protein_coding	13093	-0.356788	6.38599e-10	2.59971e-08	18.4389	19.0399	18.9347	15.0911	13.9045	15.0401		ENSG00000170961	HAS2	protein_coding	4190	1.39824	0.000741574	0.0263649	0.10357	0.0705524	0.240409	0.227407	0.297165	0.499485	0.318544
ENSG00000115541	HSPE1	protein_coding	1977	-0.488592	6.42295e-10	2.61293e-08	52.5537	43.4706	47.0679	33.4464	33.6303	34.8141		ENSG00000203817	FAM72C	protein_coding	1512	-0.500507	0.000742379	0.0263773	6.36641	6.07866	6.78706	4.56882	4.97146	4.41199	4.01645
ENSG00000254221	PCDHGB1	protein_coding	4773	1.47812	6.56371e-10	2.66833e-08	0.380781	0.524139	0.463495	1.25694	1.43606	1.16252		ENSG00000009830	POMT2	protein_coding	10012	0.455151	0.000744763	0.0264457	2.15144	1.94603	1.79213	2.67426	2.62544	2.90034	2.59288
ENSG00000137563	GGH	protein_coding	3130	0.436556	6.60873e-10	2.68288e-08	25.6459	23.649	25.7538	32.1261	34.9505	34.512		ENSG00000122642	FKBP9	protein_coding	5169	0.483144	0.000756481	0.0268288	9.11286	9.33235	6.78413	11.3736	11.7229	12.311	11.7487
ENSG00000143473	KCNH1	protein_coding	9812	1.44255	6.64228e-10	2.69461e-08	0.169793	0.224969	0.338197	0.691185	0.62871	0.697852		ENSG00000144355	DLX1	protein_coding	3656	1.04663	0.000757618	0.0268527	0.183442	0.169065	0.120542	0.299716	0.264887	0.339886	0.474592
ENSG00000176222	ZNF404	protein_coding	2479	2.11513	6.6632e-10	2.70122e-08	0.366573	0.356175	0.278875	1.42048	1.43778	1.52393		ENSG00000164749	HNF4G	protein_coding	4806	0.460841	0.00076019	0.0269108	4.54761	5.00464	5.50188	6.59213	6.59205	6.84495	7.56774
ENSG00000105662	CRTC1	protein_coding	6965	1.04266	7.01967e-10	2.84204e-08	0.717594	0.69724	0.833767	1.68527	1.51553	1.45771		ENSG00000116985	BMP8B	protein_coding	5143	-0.82192	0.000762761	0.0269853	0.58298	0.512086	0.587584	0.333483	0.286934	0.457796	0.181662
ENSG00000151376	ME3	protein_coding	3838	2.19979	7.25489e-10	2.93495e-08	0.0789243	0.345086	0.180128	0.747595	0.928675	1.13812		ENSG00000144891	AGTR1	protein_coding	3478	0.903913	0.000764647	0.0270355	1.40653	1.46811	3.02296	3.26013	4.77332	3.0651	3.39623
ENSG00000170385	SLC30A1	protein_coding	5474	0.564984	7.51662e-10	3.03872e-08	6.30835	5.6724	5.35485	8.83929	8.66496	8.13073		ENSG00000132561	MATN2	protein_coding	6938	0.647451	0.0007652	0.0270385	0.830186	0.693349	0.571679	1.06435	0.870733	1.36685	1.13501
ENSG00000146858	ZC3HAV1L	protein_coding	1753	-0.803494	7.67786e-10	3.10175e-08	9.84938	11.249	11.91	6.6959	6.88171	5.45502		ENSG00000022567	SLC45A4	protein_coding	8608	-0.483404	0.000765999	0.0270502	7.63536	6.79969	5.41222	4.57711	4.91264	4.88534	4.58183
ENSG00000119771	KLHL29	protein_coding	11071	-0.614988	7.80716e-10	3.14961e-08	2.88657	3.00408	2.66017	1.90843	1.86976	1.80216		ENSG00000188612	SUMO2	protein_coding	1645	-0.604339	0.000773755	0.0272907	77.9425	70.9018	123.235	56.7357	62.0108	52.7981	66.8566
ENSG00000160117	ANKLE1	protein_coding	3569	-1.5632	7.88032e-10	3.17692e-08	1.4004	1.36068	1.7046	0.475056	0.537746	0.496178		ENSG00000174808	BTC.1	protein_coding	2816	0.993263	0.000775536	0.0273214	0.336229	0.20041	0.245927	0.473711	0.524041	0.487723	0.568764
ENSG00000103187	COTL1	protein_coding	6762	0.549954	7.99048e-10	3.2191e-08	30.8197	31.8172	36.1308	54.8533	43.2223	46.563		ENSG00000106078	COBL	protein_coding	14304	-0.50189	0.00077557	0.0273214	0.918425	0.961935	0.884676	0.672793	0.651241	0.740702	0.541195
ENSG00000115241	PPM1G	protein_coding	4092	-0.306568	8.1545e-10	3.28291e-08	64.476	66.0277	66.1259	54.6609	51.2233	53.0854		ENSG00000165533	TTC8	protein_coding	3170	0.499276	0.000776823	0.0273488	2.82503	2.80609	3.09821	4.58383	3.73871	4.27068	3.78937
ENSG00000144366	GULP1	protein_coding	11979	0.630201	8.36662e-10	3.36597e-08	1.90916	1.80587	2.2046	2.85252	3.3874	2.95661		ENSG00000183054	RGPD6	protein_coding	13309	0.434803	0.000779044	0.0273936	5.71503	5.91233	6.68409	8.17953	8.95701	7.77896	8.05292
ENSG00000005302	MSL3	protein_coding	6496	0.545233	8.40834e-10	3.37827e-08	5.68892	5.57286	6.47059	7.81002	8.69454	9.37771		ENSG00000230567	FAM203B	protein_coding	2695	-0.484289	0.000780965	0.0274445	16.4391	15.9948	13.4324	10.5183	9.9418	10.5807	12.8022
ENSG00000114353	GNAI2	protein_coding	7650	0.317871	8.40879e-10	3.37827e-08	28.5291	28.1816	29.8222	37.1317	34.8362	35.911		ENSG00000204217	BMPR2	protein_coding	11893	-0.525073	0.000781725	0.0274545	7.33422	7.93816	11.1696	6.11295	6.58794	6.22503	5.53833
ENSG00000160746	ANO10	protein_coding	5287	0.452124	8.50103e-10	3.41297e-08	12.3754	12.7203	13.4945	16.5278	17.5021	18.757		ENSG00000103811	CTSH	protein_coding	5892	0.472989	0.000785296	0.0275464	5.74489	5.30913	4.28477	7.253	6.72323	7.05961	7.44142
ENSG00000183207	RUVBL2	protein_coding	3670	-0.407445	8.52164e-10	3.41888e-08	57.0745	61.6307	59.5261	46.1272	40.5657	47.5768		ENSG00000110697	PITPNM1	protein_coding	6449	-0.423691	0.00078614	0.0275593	14.3391	13.3224	12.857	10.5641	9.11729	10.5165	10.0998
ENSG00000157087	ATP2B2	protein_coding	10165	-1.44415	8.72687e-10	3.49881e-08	0.998282	0.680424	0.775326	0.218117	0.445043	0.243896		ENSG00000262209	PCDHGB3	protein_coding	4727	0.666978	0.000788402	0.0276218	0.48406	0.471874	0.332966	0.695427	0.673149	0.664113	0.77648
ENSG00000133138	TBC1D8B	protein_coding	9503	0.635951	8.80686e-10	3.52844e-08	2.3269	2.01313	2.42981	3.40361	3.5487	3.57787		ENSG00000103196	CRISPLD2	protein_coding	7963	0.806287	0.000798723	0.0279664	0.198171	0.148494	0.142312	0.239316	0.266397	0.3121	0.343606
ENSG00000075618	FSCN1	protein_coding	3692	0.401101	9.01362e-10	3.6088e-08	67.4823	70.3912	70.032	95.1665	83.9526	95.354		ENSG00000152778	IFIT5	protein_coding	4015	0.528816	0.000799438	0.0279721	2.29926	2.20213	2.96362	3.52418	3.8937	3.29043	3.4905
ENSG00000213246	SUPT4H1	protein_coding	2079	-0.457147	9.24405e-10	3.69597e-08	42.9088	49.478	43.4951	34.3775	31.255	33.2764		ENSG00000179841	AKAP5	protein_coding	7512	0.573083	0.000807451	0.0282046	0.682723	0.64037	0.703995	1.10987	0.804199	1.00992	1.0927
ENSG00000177602	GSG2	protein_coding	2797	-0.552655	9.23869e-10	3.69597e-08	17.9776	16.468	17.6973	12.823	10.7827	11.9028		ENSG00000115738	ID2	protein_coding	2205	0.426579	0.000807479	0.0282046	45.7666	46.3745	39.259	60.6703	56.6981	57.4819	60.8332
ENSG00000104689	TNFRSF10A	protein_coding	2951	-0.750462	9.27779e-10	3.70691e-08	8.21177	8.57726	10.4485	5.48026	5.24934	5.4808		ENSG00000166887	VPS39	protein_coding	7710	-0.436962	0.000808696	0.0282301	3.84787	4.02937	3.70721	2.86098	3.0983	2.82472	2.62266
ENSG00000100811	YY1	protein_coding	8720	0.304815	9.5371e-10	3.80751e-08	17.1604	16.6736	17.8541	21.4627	21.0975	21.3099		ENSG00000128335	APOL2	protein_coding	3477	0.525592	0.000812928	0.0283436	5.26466	5.7118	3.78431	7.46757	7.12225	6.84673	7.08231
ENSG00000179271	GADD45GIP1	protein_coding	1782	-0.547393	9.54583e-10	3.80751e-08	43.091	51.2004	45.2353	32.7151	27.9251	34.6487		ENSG00000157600	TMEM164	protein_coding	6583	-0.411293	0.000812741	0.0283436	8.15626	7.61765	7.79434	5.94889	5.62522	6.06027	6.00138
ENSG00000124479	NDP	protein_coding	1833	1.85616	9.73823e-10	3.88022e-08	0.578391	0.722552	0.678886	2.20571	2.09407	2.8983		ENSG00000105750	ZNF85.1	protein_coding	4668	0.517142	0.000816915	0.0284483	2.35793	2.11285	2.62996	3.58232	3.69478	3.27847	2.87355
ENSG00000145012	LPP	protein_coding	25535	0.344711	9.86509e-10	3.92807e-08	6.90997	7.53232	7.13126	8.8616	9.48628	9.05715		ENSG00000140650	PMM2	protein_coding	7645	0.466651	0.000816448	0.0284483	4.70108	5.12171	3.92814	6.76768	6.42421	5.8258	6.38106
ENSG00000107404	DVL1	protein_coding	3814	-0.548653	9.90232e-10	3.9402e-08	25.653	28.0507	31.2495	20.2095	18.5825	19.3151		ENSG00000115474	KCNJ13	protein_coding	2977	2.56066	0.000819022	0.0285044	0	0.0270817	0	0.0640131	0.0774531	0.153782	0.0448337
ENSG00000120306	CYSTM1	protein_coding	2185	-0.935597	9.99561e-10	3.97189e-08	6.37708	6.735	6.2647	2.68602	3.01152	4.32246		ENSG00000096092	TMEM14A	protein_coding	992	0.445362	0.000821198	0.0285458	19.4471	20.9412	22.9743	27.807	29.7055	29.4042	27.8511
ENSG00000066777	ARFGEF1	protein_coding	10964	0.352212	1.06777e-09	4.239e-08	12.5292	12.4423	12.1948	15.1429	16.5544	15.7532		ENSG00000134986	NREP	protein_coding	9337	-0.50464	0.000821138	0.0285458	6.41811	6.60554	9.29154	5.11267	5.06743	5.19736	5.56065
ENSG00000170011	MYRIP	protein_coding	5872	-1.18893	1.06824e-09	4.239e-08	1.57337	1.35331	1.4128	0.577478	0.630338	0.683574		ENSG00000113712	CSNK1A1	protein_coding	7606	-0.404549	0.000824251	0.0286347	12.3705	12.37	12.9374	9.68369	8.95513	9.92284	9.38817
ENSG00000055813	CCDC85A	protein_coding	3982	1.77768	1.07166e-09	4.24676e-08	0.342316	0.480431	0.555566	1.47387	1.10165	2.16429		ENSG00000118557	PMFBP1	protein_coding	5691	0.901933	0.000825911	0.0286751	0.103982	0.212499	0.132751	0.276257	0.307924	0.252825	0.340066
ENSG00000147649	MTDH	protein_coding	6391	-0.322628	1.07123e-09	4.24676e-08	51.8993	48.7923	54.2162	40.6508	42.0205	41.2305		ENSG00000187736	NHEJ1	protein_coding	3109	-0.966484	0.000830287	0.0287924	0.393367	0.388978	0.486	0.229857	0.222494	0.231397	0.150256
ENSG00000161547	SRSF2	protein_coding	3017	-0.345668	1.07522e-09	4.25801e-08	97.2891	96.7246	103.895	80.4056	78.4262	75.7179		ENSG00000143845	ETNK2	protein_coding	4648	-0.478713	0.000830866	0.0287952	3.08104	3.38238	3.08826	2.07049	2.16291	2.47647	2.4839
ENSG00000131100	ATP6V1E1	protein_coding	3212	-0.661418	1.07741e-09	4.26374e-08	20.5588	21.4875	16.2717	12.1001	12.7612	11.9822		ENSG00000128652	HOXD3	protein_coding	5554	0.564842	0.000836354	0.028968	0.760037	0.759674	0.714135	1.13229	0.946557	1.24821	1.11746
ENSG00000185686	PRAME	protein_coding	3775	-0.521153	1.08924e-09	4.30764e-08	17.7735	19.3354	17.3245	11.6429	12.8553	13.385		ENSG00000020129	NCDN	protein_coding	4917	0.565547	0.000840509	0.0290771	6.88405	6.4548	4.1613	8.17768	8.61912	8.8585	9.02557
ENSG00000001497	LAS1L	protein_coding	5589	-0.354873	1.10697e-09	4.37477e-08	50.8917	53.2398	51.754	43.5438	39.073	39.2891		ENSG00000108932	SLC16A6.1	protein_coding	4056	0.564878	0.000844569	0.0291826	1.00183	1.04024	1.07102	1.56222	1.71683	1.38671	1.43144
ENSG00000165181	C9orf84	protein_coding	6276	3.66832	1.13834e-09	4.49569e-08	0.0241325	0	0.0440619	0.20781	0.393174	0.376218		ENSG00000029153	ARNTL2	protein_coding	5002	-0.411189	0.000847009	0.0292319	8.94389	8.20406	8.78532	6.39097	6.61033	6.49829	6.48404
ENSG00000124357	NAGK	protein_coding	8894	0.532872	1.14396e-09	4.51486e-08	3.21848	3.35883	3.26467	4.82444	4.82439	4.60601		ENSG00000146243	IRAK1BP1	protein_coding	7542	0.582847	0.000848351	0.0292608	0.612007	0.751847	0.676152	0.852776	1.1801	0.936534	1.12375
ENSG00000077348	EXOSC5	protein_coding	1488	-0.641875	1.15609e-09	4.55963e-08	22.9016	27.8892	24.2524	14.1114	15.6618	18.1688		ENSG00000075089	ACTR6	protein_coding	3813	0.436421	0.000854694	0.0294444	10.8637	11.89	9.54348	14.856	14.3076	14.4593	14.7891
ENSG00000179918	SEPHS2	protein_coding	2551	-0.664434	1.17616e-09	4.63565e-08	30.0418	32.7663	38.3742	22.3419	18.2173	23.232		ENSG00000146215	CRIP3	protein_coding	2453	0.986886	0.000859586	0.0295953	0.209075	0.317712	0.179658	0.42728	0.413593	0.639882	0.544109
ENSG00000125726	CD70	protein_coding	1532	1.21974	1.1832e-09	4.66023e-08	2.86698	3.26595	2.25631	8.00235	6.26375	5.3172		ENSG00000166840	GLYATL1	protein_coding	5440	0.982181	0.000863489	0.0296943	0.130536	0.153143	0.219887	0.385338	0.364517	0.288535	0.220814
ENSG00000107815	TWNK	protein_coding	3508	-0.519569	1.19474e-09	4.7025e-08	14.7656	16.2346	14.7411	11.3394	10.7856	9.82689		ENSG00000100345	MYH9	protein_coding	8959	-0.835955	0.000865177	0.0297346	100.061	95.3596	35.7125	42.5314	38.9916	47.2679	43.8816
ENSG00000164062	APEH	protein_coding	4669	-0.453474	1.20329e-09	4.73294e-08	25.5616	29.1546	27.985	20.5311	18.4975	21.3156		ENSG00000181513	ACBD4	protein_coding	3776	-0.716619	0.000869916	0.0298797	2.13135	1.9999	1.15044	1.12291	1.00145	1.0219	1.20179
ENSG00000116698	SMG7	protein_coding	8317	-0.423305	1.20642e-09	4.74204e-08	12.1463	12.9696	12.0362	9.91057	8.83473	8.95686		ENSG00000083093	PALB2	protein_coding	4740	-0.430467	0.000871103	0.0299027	6.39204	6.0495	6.41526	5.11596	4.50454	4.53946	4.46308
ENSG00000105438	KDELR1	protein_coding	2251	0.474486	1.21115e-09	4.75741e-08	47.7715	45.5012	50.368	71.9606	61.5094	66.1352		ENSG00000135931	ARMC9	protein_coding	9660	0.529206	0.000875214	0.0300082	1.02507	0.912494	0.716904	1.28228	1.41784	1.27282	1.16752
ENSG00000175416	CLTB	protein_coding	2039	-0.409022	1.21813e-09	4.7816e-08	36.3969	36.375	37.9063	28.0799	27.6325	27.676		ENSG00000073849	ST6GAL1	protein_coding	9151	-0.419717	0.000874817	0.0300082	31.6219	31.9605	26.3497	23.2144	21.0294	22.6056	22.826
ENSG00000172123	SLFN12	protein_coding	3560	0.680984	1.23251e-09	4.83481e-08	8.08331	6.40724	8.23384	11.0638	13.6702	11.7726		ENSG00000169905	TOR1AIP2	protein_coding	18876	-0.423959	0.000882255	0.0302137	13.121	13.8357	16.6965	10.7974	10.9792	10.7616	10.829
ENSG00000161671	EMC10	protein_coding	10748	0.504453	1.25278e-09	4.91102e-08	5.31251	5.38089	6.00767	8.06942	7.18086	8.4358		ENSG00000114779	ABHD14B	protein_coding	3161	-0.44812	0.000884206	0.0302447	7.58815	7.80461	6.93107	5.21482	5.1353	5.85529	5.70023
ENSG00000171552	BCL2L1	protein_coding	3314	-0.425164	1.25787e-09	4.92652e-08	27.6039	28.1531	28.1206	21.9205	19.0283	21.4455		ENSG00000109929	SC5D	protein_coding	5566	-0.460094	0.00088394	0.0302447	14.8774	15.238	19.9074	12.4112	12.4196	11.9499	11.6301
ENSG00000144231	POLR2D	protein_coding	5226	-0.497976	1.2774e-09	4.99438e-08	13.1285	12.8687	12.2498	9.4085	8.68268	8.96838		ENSG00000127831	VIL1	protein_coding	6920	-0.588023	0.000885373	0.0302667	45.8816	44.0781	25.6378	26.1066	23.5709	26.6709	26.2407
ENSG00000167721	TSR1	protein_coding	5545	-0.713998	1.27748e-09	4.99438e-08	22.1789	23.3014	17.1555	14.8179	11.7927	11.5609		ENSG00000107104	KANK1	protein_coding	11285	0.403254	0.000891285	0.0304327	7.98457	8.03483	8.17858	10.9764	11.0212	10.3564	10.3015
ENSG00000177707	NECTIN3	protein_coding	6184	0.53214	1.31168e-09	5.12464e-08	9.69866	8.97142	9.8602	12.6541	15.4067	13.249		ENSG00000101323	HAO1	protein_coding	1777	2.5514	0.00089217	0.030445	0.0444017	0.0151233	0.0354289	0.187672	0.155708	0.331239	0.0751097
ENSG00000166033	HTRA1	protein_coding	2120	0.891601	1.33601e-09	5.21616e-08	4.35793	4.51198	4.82628	8.55121	6.98366	9.80099		ENSG00000169851	PCDH7	protein_coding	10269	-0.414482	0.000898598	0.0306281	4.56015	4.41228	4.5368	3.34499	3.54321	3.49648	3.11937
ENSG00000110446	SLC15A3	protein_coding	6118	2.99015	1.34595e-09	5.25145e-08	0.0742673	0.0240536	0.0451999	0.468988	0.246478	0.463121		ENSG00000176903	PNMA1	protein_coding	2635	-0.635958	0.000909193	0.0309345	9.28256	7.09842	4.94579	4.59241	4.34029	4.64138	4.81201
ENSG00000143549	TPM3	protein_coding	8389	-0.353151	1.34685e-09	5.25145e-08	57.0509	55.7485	61.6092	44.0127	44.6933	47.8196		ENSG00000189164	ZNF527	protein_coding	6436	0.517557	0.000909974	0.0309429	1.09722	1.27773	1.43796	1.8506	1.97045	1.68686	1.71089
ENSG00000144815	NXPE3	protein_coding	8635	-0.593716	1.34913e-09	5.25683e-08	5.24439	4.7207	5.38014	3.15669	3.30215	3.69143		ENSG00000164309	CMYA5	protein_coding	14179	0.829464	0.000915487	0.0310937	0.1419	0.180058	0.284171	0.299042	0.289462	0.433579	0.390648
ENSG00000151292	CSNK1G3	protein_coding	5000	0.422838	1.35787e-09	5.28379e-08	16.6298	15.4224	18.1405	22.4585	21.9339	22.9267		ENSG00000157693	C9orf91	protein_coding	4792	-0.532346	0.000918707	0.0311848	2.00054	1.83385	2.2466	1.2328	1.63599	1.41939	1.2673
ENSG00000105472	CLEC11A	protein_coding	1469	0.396788	1.40096e-09	5.44781e-08	79.8004	86.4527	87.2518	115.595	108.624	109.699		ENSG00000131951	LRRC9	protein_coding	5316	1.01778	0.000926126	0.0313997	0.296846	0.141549	0.153959	0.519793	0.364344	0.430595	0.276179
ENSG00000142676	RPL11	protein_coding	1987	0.380995	1.41046e-09	5.48109e-08	338.508	336.164	379.032	455.457	440.099	476.685		ENSG00000105290	APLP1	protein_coding	3656	1.39799	0.000928298	0.0314364	0.237396	0.147013	0.0861012	0.221529	0.277501	0.661884	0.584113
ENSG00000129245	FXR2	protein_coding	4331	-0.595711	1.44138e-09	5.59734e-08	13.9181	15.9018	15.5155	11.1721	8.22964	10.5491		ENSG00000092531	SNAP23	protein_coding	5893	-0.416135	0.000928027	0.0314364	15.3171	15.9247	13.429	11.6255	11.1513	11.0648	10.8262
ENSG00000141456	PELP1	protein_coding	6577	-0.373342	1.4635e-09	5.67585e-08	12.9648	13.3355	13.0131	10.4107	9.90059	10.0341		ENSG00000140299	BNIP2	protein_coding	7969	-0.411391	0.000934675	0.0316338	7.36146	8.03288	7.84497	5.75121	6.22668	5.49046	5.82015
ENSG00000105058	FAM32A	protein_coding	1921	-0.503534	1.50412e-09	5.82949e-08	36.3462	38.9924	40.2347	23.8302	27.6885	29.9292		ENSG00000215784	FAM72D	protein_coding	2393	-0.462026	0.000935794	0.0316532	11.0786	11.6121	9.62906	7.52553	7.20737	8.49971	8.19894
ENSG00000138760	SCARB2	protein_coding	19341	0.633524	1.50678e-09	5.83591e-08	3.78228	3.27935	4.48949	5.73177	5.71283	6.48244		ENSG00000151414	NEK7	protein_coding	5485	-0.460576	0.00093982	0.0317707	10.8031	11.5727	14.5772	9.38938	8.98771	8.4658	8.89394
ENSG00000169860	P2RY1	protein_coding	6747	-0.845417	1.52356e-09	5.89699e-08	2.37947	2.09387	2.58212	1.39178	1.32068	1.22484		ENSG00000015475	BID	protein_coding	4418	0.431767	0.000940968	0.031791	18.511	17.5125	14.8487	22.9582	21.8157	23.3153	23.5189
ENSG00000166508	MCM7	protein_coding	4386	-0.377384	1.58841e-09	6.14388e-08	89.8859	99.6164	99.6174	76.3616	70.2624	75.9324		ENSG00000169836	TACR3	protein_coding	5190	-2.61462	0.000942804	0.0318344	0.045608	0.0362463	0.0970439	0.00917953	0.00888547	0	0.0128584
ENSG00000186577	C6orf1	protein_coding	2229	-0.665984	1.69184e-09	6.5396e-08	11.687	12.94	14.3291	9.01071	7.87219	7.73278		ENSG00000242247	ARFGAP3	protein_coding	3381	0.416958	0.000947098	0.031943	13.7221	13.3377	13.1836	16.6133	17.9225	19.3244	17.8236
ENSG00000122218	COPA	protein_coding	6232	0.320525	1.69749e-09	6.55287e-08	53.4664	53.2486	58.528	69.8147	67.1355	69.4477		ENSG00000143319	ISG20L2	protein_coding	5262	-0.404088	0.000947127	0.031943	21.9222	23.871	22.4334	17.9177	16.0292	17.6243	17.1974
ENSG00000168243	GNG4	protein_coding	5401	-1.25598	1.69752e-09	6.55287e-08	1.76666	1.30785	1.30561	0.579543	0.431489	0.786903		ENSG00000138109	CYP2C9	protein_coding	3036	1.03217	0.000953823	0.0321501	0.155932	0.212443	0.373264	0.502153	0.425309	0.517006	0.461605
ENSG00000183054	RGPD6	protein_coding	13309	0.542217	1.74871e-09	6.74597e-08	2.52635	2.46575	2.70112	3.7238	3.70811	3.77883		ENSG00000112972	HMGCS1	protein_coding	4702	0.38819	0.000956737	0.0322295	198.043	209.534	209.866	263.712	268.485	270.841	274.405
ENSG00000155974	GRIP1	protein_coding	6378	1.32133	1.75694e-09	6.76874e-08	0.522425	0.461461	0.368537	0.920188	1.3756	1.09209		ENSG00000115137	DNAJC27	protein_coding	5624	0.733378	0.000959721	0.0322923	0.371781	0.37272	0.425387	0.643808	0.828178	0.511674	0.557707
ENSG00000161800	RACGAP1	protein_coding	4487	-0.318022	1.77118e-09	6.8191e-08	36.3872	34.6008	37.0703	29.0374	28.2606	29.363		ENSG00000204876	AC021218.2	protein_coding	2536	-1.03208	0.000962167	0.0323558	0.544472	0.582836	0.397206	0.24422	0.218213	0.335259	0.236835
ENSG00000067334	DNTTIP2	protein_coding	7519	-0.475883	1.80231e-09	6.93438e-08	13.5361	13.2892	11.9896	8.55136	9.79061	9.54633		ENSG00000015568	RGPD5	protein_coding	14175	0.426965	0.000964035	0.0323998	5.46607	5.66488	6.42675	7.92181	8.47161	7.41907	7.62685
ENSG00000182240	BACE2	protein_coding	9619	-0.4584	1.80555e-09	6.94222e-08	8.20339	8.67446	8.1071	6.42683	5.95719	5.80529		ENSG00000131236	CAP1	protein_coding	3814	-0.410382	0.000967004	0.0324494	62.3726	60.3292	53.7134	45.2934	41.122	45.4585	45.1782
ENSG00000111669	TPI1	protein_coding	2700	-0.317615	1.8171e-09	6.98202e-08	385.932	416.953	415.823	320.353	313.522	343.897		ENSG00000123358	NR4A1	protein_coding	7290	-0.511078	0.000968037	0.0324587	1.83455	1.61834	1.51996	1.07178	1.05009	1.32776	1.23583
ENSG00000140263	SORD	protein_coding	6159	-0.367458	1.82961e-09	7.02546e-08	25.7713	25.3749	28.3762	20.3075	20.967	20.4142		ENSG00000141384	TAF4B	protein_coding	5395	-0.727069	0.000969881	0.0325017	0.416812	0.448316	0.560138	0.273752	0.299174	0.303064	0.247396
ENSG00000175792	RUVBL1	protein_coding	6860	-0.489999	1.83444e-09	7.03935e-08	14.3949	15.5097	14.4313	10.7987	9.59207	11.1346		ENSG00000155096	AZIN1	protein_coding	6426	-0.403308	0.000973293	0.0325594	30.77	32.6202	35.8678	24.9849	25.1605	24.2532	25.6409
ENSG00000139508	SLC46A3	protein_coding	3776	0.852689	1.8368e-09	7.04378e-08	1.92529	2.45526	2.30688	3.86843	4.32027	3.93941		ENSG00000005884	ITGA3	protein_coding	9802	-1.39607	0.000980935	0.0327961	0.205264	0.197402	0.0578061	0.0680458	0.0282283	0.0867391	0.0612747
ENSG00000145794	MEGF10	protein_coding	9007	1.89379	1.85772e-09	7.11932e-08	0.0840767	0.130707	0.138159	0.4344	0.380501	0.511184		ENSG00000112062	MAPK14	protein_coding	6826	-0.399375	0.000983173	0.0328078	13.3507	13.5197	14.5265	10.5529	10.7351	9.91654	10.6174
ENSG00000115594	IL1R1	protein_coding	7083	1.80439	1.85903e-09	7.11965e-08	0.384894	0.311647	0.351376	0.773358	1.06449	1.81678		ENSG00000132825	PPP1R3D	protein_coding	3459	-0.502899	0.000983557	0.0328078	2.66884	3.01449	3.51279	2.24504	2.22645	2.02311	2.08366
ENSG00000170965	PLAC1	protein_coding	1916	3.13548	1.87312e-09	7.16886e-08	0.0790479	0.0768058	0.216492	1.08911	1.28787	1.17071		ENSG00000165474	GJB2	protein_coding	2427	-1.32598	0.000982323	0.0328078	0.3251	0.243605	0.311284	0.117779	0.114006	0.10779	0.109988
ENSG00000188807	TMEM201	protein_coding	6966	-0.741654	1.90439e-09	7.28375e-08	5.56599	4.94335	4.6843	3.37006	2.71576	2.98279		ENSG00000076716	GPC4	protein_coding	5057	-1.88013	0.00098327	0.0328078	0.117019	0.0903419	0.0622476	0.00942095	0.0455958	0.0258656	0.0131965
ENSG00000188643	S100A16	protein_coding	1701	-0.409307	1.93843e-09	7.40909e-08	127.86	142.142	141.355	107.649	95.2596	106.744		ENSG00000158427	TMSB15B	protein_coding	7938	1.00753	0.000985534	0.0328358	0.0695783	0.159118	0.134829	0.204059	0.342759	0.205975	0.22699
ENSG00000145014	TMEM44	protein_coding	4561	0.544512	1.96704e-09	7.51349e-08	5.4459	5.7754	5.66889	7.92078	8.50593	8.23114		ENSG00000071243	ING3	protein_coding	5214	-0.462338	0.000989899	0.0329622	2.67092	2.87605	3.35675	2.20208	2.11385	2.10729	2.15026
ENSG00000181163	NPM1	protein_coding	3828	-0.468215	1.96838e-09	7.5137e-08	419.273	401.883	499.897	315.866	309.806	329.284		ENSG00000103742	IGDCC4	protein_coding	7764	0.553151	0.000991129	0.0329652	0.533532	0.58151	0.575729	0.779302	0.938468	0.85079	0.730612
ENSG00000158825	CDA	protein_coding	963	-1.54887	1.98782e-09	7.58292e-08	10.2229	11.461	6.03031	3.65667	1.99295	3.6778		ENSG00000215033	AL603965.1	protein_coding	1970	-1.25587	0.000992005	0.0329753	0.420543	0.341041	0.415454	0.241836	0.117045	0.165993	0.101627
ENSG00000137547	MRPL15	protein_coding	1191	-0.314164	1.98999e-09	7.58622e-08	124.242	121.583	125.38	96.803	99.4483	102.197		ENSG00000136160	EDNRB	protein_coding	5035	-0.852264	0.000994189	0.0330289	0.289907	0.357609	0.475149	0.189242	0.201498	0.220819	0.198813
ENSG00000114857	NKTR	protein_coding	17356	0.36851	1.99164e-09	7.58754e-08	7.62689	7.19011	7.30527	9.61853	9.96004	8.99918		ENSG00000166886	NAB2	protein_coding	3010	0.432391	0.000996546	0.0330882	6.67126	6.33906	5.66824	8.45206	8.27323	8.5391	8.44718
ENSG00000119922	IFIT2	protein_coding	4101	0.918669	2.04735e-09	7.79465e-08	1.84657	1.61478	1.71948	2.86221	3.40962	3.51207		ENSG00000117758	STX12	protein_coding	3846	-0.447382	0.00100134	0.0332282	5.9084	5.84857	7.00616	4.49661	4.79621	4.67638	4.30324
ENSG00000085733	CTTN	protein_coding	6949	-0.239139	2.04913e-09	7.79634e-08	129.137	134.602	131.322	116.045	107.614	111.041		ENSG00000179862	CITED4	protein_coding	1290	-0.73397	0.00100276	0.0332563	2.17133	1.70827	2.34259	1.18181	1.28695	0.963275	1.44851
ENSG00000139218	SCAF11	protein_coding	14035	0.503604	2.09215e-09	7.95483e-08	11.2661	9.82464	12.2947	14.6637	16.8196	15.8728		ENSG00000132002	DNAJB1	protein_coding	3672	-0.408742	0.00100885	0.0334049	33.0691	32.1508	28.4439	23.4706	22.4047	24.0446	24.2259
ENSG00000108395	TRIM37	protein_coding	5482	0.40643	2.11314e-09	8.02937e-08	12.4878	12.5094	13.2415	15.8685	17.4797	17.3576		ENSG00000005882	PDK2	protein_coding	5481	-0.794087	0.00100807	0.0334049	0.654996	0.603085	0.493917	0.312918	0.269239	0.286377	0.511379
ENSG00000087074	PPP1R15A	protein_coding	3093	-0.485697	2.16949e-09	8.23813e-08	24.5816	24.4077	26.1513	20.0713	16.3104	17.2906		ENSG00000163898	LIPH	protein_coding	4122	-1.19075	0.00100897	0.0334049	0.248841	0.19559	0.259649	0.104021	0.100689	0.0317328	0.161899
ENSG00000026652	AGPAT4	protein_coding	8769	0.396563	2.18904e-09	8.30691e-08	7.20231	8.10562	7.26888	9.90541	9.97392	9.84148		ENSG00000196458	ZNF605	protein_coding	7699	0.453924	0.00101344	0.033495	1.91644	2.01407	1.66	2.49378	2.44385	2.5994	2.73909
ENSG00000048052	HDAC9	protein_coding	16827	-0.759342	2.19975e-09	8.34212e-08	1.2241	1.03196	1.15037	0.798324	0.659893	0.561276		ENSG00000135316	SYNCRIP	protein_coding	7655	-0.549903	0.00101519	0.0335338	22.2739	24.1779	36.442	18.1978	21.1993	18.2919	17.7495
ENSG00000079482	OPHN1	protein_coding	8224	-0.886965	2.22464e-09	8.431e-08	1.98896	2.25464	2.05113	1.23697	0.850124	1.29197		ENSG00000005187	ACSM3	protein_coding	5095	0.557985	0.00101674	0.0335467	0.983369	1.27645	1.27274	1.82338	1.86454	1.43767	1.78134
ENSG00000125459	MSTO1	protein_coding	4208	-0.609889	2.23998e-09	8.47812e-08	6.69458	6.43475	6.96589	4.4011	4.30025	4.46082		ENSG00000233041	PHGR1	protein_coding	941	-2.62531	0.00101651	0.0335467	0.251547	0.28559	0.401428	0	0.098014	0	0.0709192
ENSG00000264343	NOTCH2NL	protein_coding	6443	0.65587	2.25444e-09	8.52731e-08	2.53876	2.78651	2.33913	4.16992	3.95749	3.93952		ENSG00000123607	TTC21B	protein_coding	7538	-0.427673	0.00102038	0.0336475	7.01303	6.79873	7.84251	5.46698	5.79963	5.28381	4.86922
ENSG00000106976	DNM1	protein_coding	10775	0.478686	2.27884e-09	8.61398e-08	7.21084	7.78479	7.87894	11.402	10.2036	10.2882		ENSG00000163001	CCDC104	protein_coding	3502	0.512956	0.00102678	0.0338056	2.35444	2.39426	1.70786	3.06094	3.22625	3.15614	2.99183
ENSG00000039523	FAM65A	protein_coding	6729	-0.578047	2.28115e-09	8.6171e-08	5.60447	5.68607	5.91778	4.3028	3.54482	3.68436		ENSG00000157259	GATAD1	protein_coding	4791	-0.456739	0.00102693	0.0338056	3.12083	3.17485	3.53486	2.56555	2.42562	2.40255	2.10331
ENSG00000075702	WDR62	protein_coding	9775	-0.456818	2.31378e-09	8.73469e-08	5.93428	5.82617	5.78526	4.26955	4.4597	4.07011		ENSG00000109743	BST1	protein_coding	2980	1.32538	0.00103345	0.0339275	0.105908	0.0811633	0.147886	0.22382	0.247601	0.351148	0.246337
ENSG00000163584	RPL22L1	protein_coding	2326	-0.538641	2.33969e-09	8.82678e-08	52.3519	45.1729	53.975	34.6519	33.4171	36.1887		ENSG00000114698	PLSCR4	protein_coding	4227	0.648868	0.00103283	0.0339275	1.94128	2.65117	3.14265	3.44887	5.09486	3.54315	3.99431
ENSG00000158525	CPA5	protein_coding	2965	2.24555	2.4655e-09	9.29541e-08	0.459731	0.198529	0.0466328	0.967713	1.0634	1.27414		ENSG00000185340	GAS2L1	protein_coding	4480	-0.44988	0.00103357	0.0339275	9.56332	8.90203	7.8556	6.24235	5.89827	7.13867	6.47984
ENSG00000111404	RERGL	protein_coding	1549	1.68386	2.48336e-09	9.35669e-08	0.488882	1.14004	1.24966	2.69431	3.27451	3.42968		ENSG00000112182	BACH2	protein_coding	9786	-0.651284	0.0010328	0.0339275	0.588579	0.664574	0.874942	0.404074	0.570201	0.36089	0.443263
ENSG00000131373	HACL1	protein_coding	3055	0.418916	2.50059e-09	9.41548e-08	18.7399	19.0754	20.5023	24.8035	26.4301	26.7803		ENSG00000123143	PKN1	protein_coding	4606	-0.392813	0.00103447	0.0339379	23.9566	23.7817	22.9221	17.7596	17.7614	17.4508	18.8063
ENSG00000100605	ITPK1	protein_coding	6783	-0.664353	2.503e-09	9.41849e-08	3.86287	4.36077	5.03491	2.76878	2.89008	2.73257		ENSG00000167191	GPRC5B	protein_coding	6064	0.563419	0.00104489	0.0342602	1.59391	1.63531	2.41904	2.92261	2.6845	2.61001	2.7953
ENSG00000178031	ADAMTSL1	protein_coding	13652	-0.350533	2.54573e-09	9.56747e-08	10.5061	10.8872	11.0496	8.73169	8.53529	8.19794		ENSG00000078018	MAP2	protein_coding	11559	-0.68973	0.00105293	0.0345042	0.30717	0.367342	0.337689	0.276148	0.155594	0.198031	0.207843
ENSG00000108509	CAMTA2	protein_coding	5999	-0.613421	2.60659e-09	9.78927e-08	7.92751	7.04032	7.02971	5.56557	4.59317	4.23109		ENSG00000172260	NEGR1	protein_coding	13406	0.47929	0.00105551	0.0345495	1.42725	1.32907	1.1083	1.95812	1.6546	1.68309	1.91653
ENSG00000154175	ABI3BP	protein_coding	10978	1.41516	2.62454e-09	9.85034e-08	0.179352	0.335124	0.176328	0.677174	0.649345	0.526946		ENSG00000187837	HIST1H1C	protein_coding	732	-0.410802	0.00105535	0.0345495	823.457	836.584	970.677	667.961	607.126	659.91	703.27
ENSG00000120254	MTHFD1L	protein_coding	5021	-0.41115	2.73218e-09	1.02477e-07	18.2495	17.4681	16.8255	13.6629	12.2862	13.4963		ENSG00000145335	SNCA	protein_coding	4011	0.716921	0.0010635	0.0346931	0.698333	0.649909	0.580757	1.37782	0.758821	1.02725	1.09811
ENSG00000101986	ABCD1	protein_coding	4233	1.29202	2.83068e-09	1.06103e-07	1.00183	1.3906	1.11057	3.85132	2.26697	2.48219		ENSG00000123838	C4BPA	protein_coding	2441	0.571311	0.00106149	0.0346931	2.02022	2.37804	2.32124	3.25939	3.98623	2.73287	3.2807
ENSG00000161021	MAML1	protein_coding	10690	-0.559124	2.86715e-09	1.07401e-07	5.22799	5.02463	4.48816	3.69669	3.12901	3.16955		ENSG00000115216	NRBP1	protein_coding	5329	0.427349	0.00106322	0.0346931	22.0537	24.1761	19.3515	29.6364	27.5447	30.1786	30.3432
ENSG00000138036	DYNC2LI1	protein_coding	4618	0.821758	2.89523e-09	1.08383e-07	2.29578	2.42186	2.2755	3.47376	4.60122	4.29485		ENSG00000140406	MESDC1	protein_coding	3048	-0.448832	0.00106195	0.0346931	13.7716	13.3929	11.8561	9.8941	8.44242	10.5784	9.28334
ENSG00000147883	CDKN2B	protein_coding	4058	0.914965	2.90704e-09	1.08755e-07	2.35133	2.39343	1.49919	4.04955	3.44575	4.18932		ENSG00000117597	DIEXF	protein_coding	10376	0.428219	0.00106723	0.0347952	2.93524	3.1935	3.54347	4.38491	4.42667	4.17267	4.33494
ENSG00000186470	BTN3A2	protein_coding	7042	0.625785	2.98745e-09	1.11691e-07	4.94672	6.06026	6.10634	7.85269	9.36364	9.22061		ENSG00000198053	SIRPA	protein_coding	4032	-1.23783	0.00106993	0.0348637	1.23284	1.45301	4.59063	0.945273	1.38393	0.794807	0.943426
ENSG00000132002	DNAJB1	protein_coding	3672	-0.488731	3.09635e-09	1.15689e-07	24.6239	25.4484	24.7388	19.6768	16.0532	17.5543		ENSG00000197608	ZNF841	protein_coding	4277	0.498454	0.00107078	0.0348716	3.00701	3.17311	3.60639	4.42221	5.4019	4.2663	4.24407
ENSG00000170113	NIPA1	protein_coding	8700	-0.540301	3.10959e-09	1.16108e-07	5.03112	5.31129	5.59423	3.313	3.68716	3.94881		ENSG00000073150	PANX2	protein_coding	3102	0.443946	0.00107149	0.034875	6.46069	6.35032	5.62191	8.90787	7.64133	8.77077	8.21816
ENSG00000143819	EPHX1	protein_coding	2508	1.05991	3.1643e-09	1.18076e-07	2.47595	2.93381	2.09495	6.50026	4.42744	4.70723		ENSG00000140403	DNAJA4	protein_coding	6591	-0.603807	0.0010778	0.035028	1.1193	0.950031	1.1749	0.708374	0.853604	0.506064	0.739137
ENSG00000100065	CARD10	protein_coding	5652	0.407453	3.17755e-09	1.18494e-07	14.8722	17.002	15.0694	21.1138	20.8589	20.3029		ENSG00000113205	PCDHB3	protein_coding	3173	-0.491671	0.00107913	0.0350393	12.8063	11.9252	9.84141	8.37822	8.61852	9.00736	6.81441
ENSG00000103064	SLC7A6	protein_coding	7588	0.388687	3.29525e-09	1.22647e-07	7.90412	8.3975	8.27266	11.0518	10.6772	10.4708		ENSG00000144597	EAF1	protein_coding	4690	-0.415249	0.00109254	0.0354206	30.299	30.6731	36.687	24.1561	23.6379	25.0728	24.7303
ENSG00000144136	SLC20A1	protein_coding	5577	-0.54953	3.29524e-09	1.22647e-07	39.4323	39.3957	32.4531	27.478	24.7036	23.8359		ENSG00000173193	PARP14	protein_coding	10495	0.390738	0.00109882	0.0355843	8.24353	8.21202	8.29632	10.813	10.6819	10.8556	10.918
ENSG00000164647	STEAP1	protein_coding	1625	-0.684022	3.39823e-09	1.26399e-07	27.495	22.3683	26.8024	15.6506	16.7035	15.4019		ENSG00000179715	PCED1B	protein_coding	2616	0.577833	0.00110255	0.0356849	2.36766	2.03405	1.54024	2.95029	3.15546	3.27506	2.57654
ENSG00000253846	PCDHGA10	protein_coding	6643	0.992441	3.42027e-09	1.27138e-07	0.957571	0.775342	0.832554	1.84549	1.48581	1.7594		ENSG00000151062	CACNA2D4	protein_coding	7639	1.04437	0.00110837	0.0358149	0.0516441	0.0809142	0.0576909	0.143443	0.1147	0.17123	0.122305
ENSG00000173210	ABLIM3	protein_coding	7225	0.45581	3.43678e-09	1.2767e-07	5.99534	6.02897	6.48752	8.44805	8.007	8.9217		ENSG00000105398	SULT2A1	protein_coding	1987	0.570344	0.00110875	0.0358149	17.9683	16.5545	10.7728	20.6679	20.9342	23.5668	24.8871
ENSG00000135686	KLHL36	protein_coding	9995	0.389455	3.46626e-09	1.28683e-07	6.54616	6.72857	6.95828	9.29064	8.59964	8.63431		ENSG00000223547	ZNF844	protein_coding	6620	0.51486	0.00110904	0.0358149	1.51963	1.5751	1.22681	2.08703	2.38241	1.78816	2.01616
ENSG00000136770	DNAJC1	protein_coding	2501	0.465797	3.4821e-09	1.29188e-07	16.4112	18.2994	19.0731	24.8744	25.5976	23.9797		ENSG00000069482	GAL	protein_coding	1300	-0.602086	0.00110804	0.0358149	31.2876	27.5149	18.4029	16.8579	15.3246	15.5957	20.2772
ENSG00000167889	MGAT5B	protein_coding	6386	0.641523	3.56246e-09	1.32086e-07	5.28886	5.23102	4.3736	7.9037	7.27723	8.00483		ENSG00000170802	FOXN2	protein_coding	5481	-0.576284	0.00111943	0.0360899	12.193	13.0276	20.8249	10.3958	11.3165	9.59362	9.78925
ENSG00000145194	ECE2	protein_coding	6552	-1.20714	3.56682e-09	1.32163e-07	1.10957	1.25778	1.24507	0.577261	0.397535	0.576593		ENSG00000188322	SBK1	protein_coding	4992	-1.38896	0.0011208	0.0361138	0.150154	0.199187	0.113505	0.0381745	0.0461895	0.0655061	0.106947
ENSG00000129680	MAP7D3	protein_coding	7067	0.519216	3.5928e-09	1.33041e-07	6.38656	5.97635	5.98691	8.41547	9.03954	8.83718		ENSG00000253831	ETV3L	protein_coding	1976	-0.838655	0.00114512	0.0367947	0.798601	0.897615	0.923967	0.482204	0.490095	0.364076	0.607909
ENSG00000171222	SCAND1	protein_coding	1996	-0.491871	3.6026e-09	1.33319e-07	26.9373	30.4494	26.6696	19.7984	19.368	20.524		ENSG00000164088	PPM1M	protein_coding	3539	-0.742488	0.00114718	0.0368403	1.23737	1.36686	1.15632	0.592325	0.586381	0.776167	1.11256
ENSG00000005889	ZFX	protein_coding	9037	0.401301	3.68384e-09	1.36239e-07	7.50826	8.09322	8.38442	10.9538	10.1484	10.5947		ENSG00000214029	ZNF891	protein_coding	4118	0.485345	0.00116051	0.037248	1.81064	1.84033	1.75815	2.40638	2.73244	2.71579	2.25259
ENSG00000084733	RAB10	protein_coding	3631	0.32952	3.77375e-09	1.39475e-07	48.8029	46.5675	50.9122	62.4988	58.1797	63.1091		ENSG00000015413	DPEP1	protein_coding	2712	2.04102	0.00116325	0.0372902	0.0290936	0.0297279	0.0464286	0.193237	0.0510128	0.168809	0.172251
ENSG00000270647	TAF15	protein_coding	5909	-0.509202	3.78172e-09	1.39681e-07	7.79194	7.94449	7.83876	5.82691	5.49832	5.25454		ENSG00000145743	FBXL17	protein_coding	8125	-0.861433	0.00116376	0.0372902	0.320463	0.291067	0.503658	0.269726	0.221355	0.169037	0.123203
ENSG00000143333	RGS16	protein_coding	2427	-1.38838	3.87823e-09	1.43155e-07	3.30744	4.00187	2.50668	1.18223	0.677808	1.7998		ENSG00000205084	TMEM231	protein_coding	3814	0.982322	0.00116599	0.0373407	0.155156	0.204339	0.198083	0.312282	0.338552	0.325806	0.524921
ENSG00000205133	TRIQK	protein_coding	6724	0.496058	3.91846e-09	1.44548e-07	6.32943	5.5371	5.63429	7.77795	8.86864	8.04138		ENSG00000174799	CEP135	protein_coding	8640	0.451069	0.00116791	0.0373815	3.32867	3.4028	2.74709	4.27894	4.7877	4.11786	4.13231
ENSG00000160949	TONSL	protein_coding	7111	-0.602831	4.10324e-09	1.51269e-07	10.0317	13.2239	11.4914	7.86819	6.76662	8.21802		ENSG00000141741	MIEN1	protein_coding	2292	-0.474867	0.00117034	0.0374385	5.62847	6.21433	6.29023	4.21958	3.78261	4.70821	4.74598
ENSG00000134901	KDELC1	protein_coding	2367	0.97471	4.19254e-09	1.54463e-07	2.62344	2.48686	2.16132	4.07739	4.92284	5.23702		ENSG00000197372	ZNF675	protein_coding	6785	0.440372	0.00117259	0.0374689	4.53525	4.40441	5.11267	6.55118	6.83068	6.28469	5.68501
ENSG00000165209	STRBP	protein_coding	8097	-0.535016	4.28752e-09	1.57862e-07	6.22882	5.68865	5.61809	3.81744	4.36808	3.92212		ENSG00000054277	OPN3	protein_coding	3480	-0.478704	0.00117201	0.0374689	5.94031	6.4714	8.12293	4.61358	4.94285	4.8863	5.13936
ENSG00000166557	TMED3	protein_coding	19470	0.420746	4.35859e-09	1.60377e-07	4.47288	4.68614	5.11309	6.79236	6.14672	6.18482		ENSG00000101333	PLCB4	protein_coding	6900	4.9956	0.00117945	0.0376585	0	0	0	0.0276184	0.0200503	0.0284353	0.0290152
ENSG00000166908	PIP4K2C	protein_coding	3299	-0.715001	4.36922e-09	1.60667e-07	7.85054	7.00336	7.586	4.03242	4.98648	4.65215		ENSG00000099822	HCN2	protein_coding	3408	0.93501	0.00117982	0.0376585	0.196791	0.212911	0.240154	0.44734	0.378884	0.345429	0.469964
ENSG00000167747	C19orf48	protein_coding	3256	-0.444737	4.49716e-09	1.65267e-07	42.0504	48.3151	48.7924	33.2062	33.0086	36.0046		ENSG00000112852	PCDHB2	protein_coding	2736	-0.56932	0.0011826	0.0377054	6.67608	6.20775	4.18794	4.19651	3.87668	3.92025	3.4148
ENSG00000162517	PEF1	protein_coding	2227	-0.513425	4.62402e-09	1.69822e-07	28.0877	26.8945	30.174	21.3757	17.4821	20.7276		ENSG00000101084	C20orf24	protein_coding	1517	-0.417318	0.00118747	0.0377981	52.4018	51.764	46.8963	35.8334	34.7159	39.7064	40.78
ENSG00000134278	SPIRE1	protein_coding	6532	-0.471652	4.66168e-09	1.71097e-07	12.915	12.4586	11.1976	8.4658	8.56267	9.28987		ENSG00000114450	GNB4	protein_coding	3922	-0.43734	0.00118724	0.0377981	9.68669	9.36686	11.4132	7.7014	7.87798	7.554	6.77218
ENSG00000179091	CYC1	protein_coding	1975	-0.428785	4.67475e-09	1.71469e-07	103.68	115.642	109.843	83.1394	73.0204	88.1694		ENSG00000196182	STK40	protein_coding	5590	-0.46678	0.00120295	0.0382487	13.0844	12.038	10.6656	8.35222	7.25145	9.66395	9.32379
ENSG00000183864	TOB2	protein_coding	4565	-0.596905	4.72483e-09	1.73096e-07	6.0715	6.41507	6.72402	4.31404	4.47446	3.9568		ENSG00000142409	ZNF787	protein_coding	3674	-0.412581	0.00120417	0.0382666	33.3196	32.009	29.6965	23.2244	21.4763	25.0996	25.4661
ENSG00000136270	TBRG4	protein_coding	5803	-0.467907	4.755e-09	1.74083e-07	25.5254	28.9096	32.1422	20.8341	20.1508	21.6259		ENSG00000101412	E2F1	protein_coding	2503	-0.431295	0.00120826	0.0382912	26.4792	27.7759	26.6367	20.6517	16.8765	21.5043	21.0363
ENSG00000185651	UBE2L3	protein_coding	3838	-0.374353	4.76181e-09	1.74222e-07	31.6881	28.8338	30.5497	22.5638	22.6454	24.9465		ENSG00000182325	FBXL6.1	protein_coding	3375	-0.486203	0.00120693	0.0382912	4.14965	3.94153	3.24579	2.61147	2.56881	2.79045	2.90668
ENSG00000130529	TRPM4	protein_coding	6604	-0.997652	4.78926e-09	1.75116e-07	1.62831	2.33976	1.84244	1.12568	0.830325	0.947462		ENSG00000183044	ABAT	protein_coding	9744	-0.498557	0.00120796	0.0382912	2.06486	2.19538	1.5959	1.50103	1.43401	1.34239	1.26703
ENSG00000253485	PCDHGA5	protein_coding	5733	2.27517	4.84271e-09	1.7696e-07	0.184928	0.128345	0.0241176	0.523232	0.621709	0.494222		ENSG00000100033	PRODH	protein_coding	8772	-0.787543	0.00120758	0.0382912	0.251853	0.266535	0.36603	0.184658	0.115657	0.201304	0.174978
ENSG00000023041	ZDHHC6	protein_coding	3748	-0.480458	4.86228e-09	1.77563e-07	14.7496	12.9962	14.3874	10.0565	10.0584	10.0796		ENSG00000092758	COL9A3	protein_coding	4831	0.99588	0.0012106	0.0383348	1.54341	1.41296	0.40399	2.16957	2.22416	2.40973	2.26548
ENSG00000166037	CEP57	protein_coding	7101	-0.393048	4.9339e-09	1.80066e-07	37.368	35.1476	38.2808	26.6867	29.9039	27.8144		ENSG00000227184	EPPK1.1	protein_coding	7997	-0.465516	0.00121096	0.0383348	6.64504	6.62694	5.05421	4.60511	4.65942	4.48167	3.97222
ENSG00000122966	CIT	protein_coding	13230	-0.374995	4.94359e-09	1.80306e-07	10.99	12.1799	11.517	9.39467	8.92152	8.45051		ENSG00000169291	SHE	protein_coding	8441	0.655649	0.00121485	0.0384369	0.261729	0.375683	0.29834	0.5249	0.420673	0.457135	0.60086
ENSG00000143384	MCL1	protein_coding	4371	-0.354552	4.95688e-09	1.80601e-07	54.4007	52.3863	59.4061	44.6673	41.4616	43.863		ENSG00000112208	BAG2	protein_coding	6870	-0.445069	0.0012252	0.0387007	8.48166	9.16535	11.1893	7.38551	7.3503	6.88284	6.56664
ENSG00000242498	ARPIN	protein_coding	8594	-0.653593	4.95787e-09	1.80601e-07	3.18984	3.11649	3.47516	2.2612	2.2013	1.78583		ENSG00000138036	DYNC2LI1	protein_coding	4618	0.457417	0.00122599	0.0387043	2.2126	2.31031	1.88136	2.88863	2.96586	3.14402	2.81795
ENSG00000163956	LRPAP1	protein_coding	8724	0.314705	5.02048e-09	1.82767e-07	28.8537	31.7969	30.7787	38.3759	36.4088	38.9194		ENSG00000143315	PIGM	protein_coding	4322	-0.640749	0.00123443	0.0389497	1.48785	1.80943	2.47634	1.41095	1.18437	0.983592	1.29702
ENSG00000173692	PSMD1	protein_coding	5187	-0.294348	5.14844e-09	1.87308e-07	46.8354	46.9538	50.0339	38.6964	38.4276	40.149		ENSG00000143147	GPR161	protein_coding	5902	0.515746	0.00123989	0.0390791	1.22992	1.05183	0.960039	1.52563	1.51583	1.76191	1.4134
ENSG00000111707	SUDS3	protein_coding	5731	-0.41118	5.22341e-09	1.89917e-07	11.3374	10.8617	10.8808	8.01052	8.5156	8.34291		ENSG00000179304	FAM156B	protein_coding	4438	0.470728	0.00123951	0.0390791	2.249	2.2829	1.97185	3.20975	3.24202	2.91786	2.67662
ENSG00000135052	GOLM1	protein_coding	4233	0.433709	5.25621e-09	1.9099e-07	29.8045	25.4479	27.797	39.0062	34.2636	38.8225		ENSG00000164620	RELL2	protein_coding	2596	0.531587	0.00125444	0.0395161	2.09716	1.71845	1.67336	2.80785	2.75344	2.49412	2.51927
ENSG00000174004	NRROS	protein_coding	2910	-1.52208	5.31293e-09	1.9293e-07	2.02982	2.93308	1.52046	0.851548	0.42398	0.933099		ENSG00000227051	C14orf132	protein_coding	7966	0.711008	0.00126102	0.0396801	0.376383	0.377843	0.260807	0.669831	0.439968	0.689644	0.460761
ENSG00000160886	LY6K	protein_coding	4049	-0.358024	5.3502e-09	1.94162e-07	37.5928	39.3614	40.6365	30.4714	30.2342	31.0524		ENSG00000198453	ZNF568	protein_coding	9322	0.524359	0.00126067	0.0396801	0.770228	0.611167	0.796927	1.11413	1.02402	1.05939	0.930652
ENSG00000203814	HIST2H2BF	protein_coding	3196	-1.66017	5.36093e-09	1.94431e-07	17.1075	15.7474	6.92197	5.71307	3.34567	3.50921		ENSG00000168453	HR	protein_coding	8784	1.04171	0.00126316	0.0397259	0.0583859	0.0856641	0.0430036	0.135592	0.0997491	0.201029	0.121557
ENSG00000141367	CLTC	protein_coding	11836	-0.403193	5.40226e-09	1.95807e-07	73.1814	80.6917	66.9487	57.8058	56.162	53.0141		ENSG00000018236	CNTN1	protein_coding	7492	0.49917	0.0012639	0.0397276	0.684546	0.742516	0.621841	1.03652	0.923297	0.960243	0.979824
ENSG00000124615	MOCS1	protein_coding	5174	-0.593069	5.56267e-09	2.01496e-07	6.23504	6.39949	7.29546	4.15916	4.98112	4.12995		ENSG00000116698	SMG7	protein_coding	8317	-0.407089	0.0012682	0.0398411	12.4135	13.0057	14.4506	9.68645	10.8455	10.0182	9.50834
ENSG00000134371	CDC73	protein_coding	5352	0.357731	5.61482e-09	2.03259e-07	14.6022	15.3429	16.4049	19.4462	19.9534	20.0512		ENSG00000163637	PRICKLE2	protein_coding	8726	0.497886	0.00126938	0.0398564	0.705288	0.785341	0.865788	1.01005	1.07811	1.20669	1.13188
ENSG00000174744	BRMS1	protein_coding	2514	-0.382683	5.72982e-09	2.07293e-07	34.1589	35.59	36.629	26.8728	25.7924	28.8334		ENSG00000110090	CPT1A	protein_coding	6565	0.603705	0.00127179	0.0399103	1.32805	1.37952	0.863085	1.63281	2.18461	1.62382	1.87041
ENSG00000152894	PTPRK	protein_coding	9000	0.505439	5.82023e-09	2.10433e-07	4.35856	4.61101	4.33235	6.50657	5.8338	6.51939		ENSG00000164649	CDCA7L	protein_coding	4074	-0.39056	0.00127678	0.0400453	16.4815	16.3197	16.2415	13.0623	12.6325	11.8153	12.351
ENSG00000165626	BEND7	protein_coding	9815	-0.754857	5.87744e-09	2.12369e-07	2.22207	1.72424	1.81726	1.14276	1.21513	1.05849		ENSG00000226650	KIF4B	protein_coding	4426	-0.514792	0.00128239	0.0401777	1.87182	1.82156	1.59313	1.27016	1.31283	1.04914	1.31178
ENSG00000106636	YKT6	protein_coding	3707	-0.373291	5.89657e-09	2.12928e-07	36.2807	37.7923	38.3431	28.92	28.7708	29.1083		ENSG00000136541	ERMN	protein_coding	4395	1.17372	0.00128964	0.0403391	0.0807868	0.0917203	0.114598	0.2168	0.220348	0.17857	0.227764
ENSG00000160888	IER2	protein_coding	3072	-0.771438	6.02552e-09	2.1745e-07	10.7478	9.82024	9.22676	7.25978	4.95333	5.2265		ENSG00000068308	OTUD5	protein_coding	3329	-0.55914	0.00128879	0.0403391	24.0213	22.8861	14.581	13.8961	11.9687	15.2059	14.6941
ENSG00000115145	STAM2	protein_coding	7005	0.454335	6.05013e-09	2.18202e-07	8.6052	7.83592	9.07959	10.8359	12.3681	11.7973		ENSG00000203814	HIST2H2BF	protein_coding	2201	-0.722852	0.00128923	0.0403391	47.7497	45.2622	97.425	32.5332	43.1404	36.2218	41.8117
ENSG00000276547	PCDHGB5	protein_coding	4851	0.832976	6.25121e-09	2.25279e-07	1.34253	1.91117	1.99519	3.09183	3.30636	3.01775		ENSG00000155760	FZD7	protein_coding	3851	0.410945	0.00129222	0.0403981	9.31209	10.3002	8.68094	12.3836	12.5138	12.6523	12.7197
ENSG00000152409	JMY	protein_coding	9042	0.529577	6.2541e-09	2.25279e-07	3.55105	3.2062	3.89935	4.97626	5.2609	5.17039		ENSG00000131697	NPHP4	protein_coding	13167	0.419857	0.00129692	0.0405011	2.16325	1.90427	2.05124	2.85843	2.60576	2.60771	2.83321
ENSG00000125454	SLC25A19	protein_coding	3316	-0.678867	6.33093e-09	2.27906e-07	6.94248	6.8787	6.62978	4.52305	3.4313	4.73511		ENSG00000213822	CEACAM18	protein_coding	1699	5.45774	0.00129864	0.0405329	0	0	0	0.0560821	0.217142	0	0.314232
ENSG00000164045	CDC25A	protein_coding	4117	-0.607356	6.33521e-09	2.27919e-07	15.0462	15.0484	17.2287	10.0738	8.724	12.1871		ENSG00000156475	PPP2R2B	protein_coding	6089	0.778792	0.00130208	0.0406182	0.285078	0.264813	0.506636	0.555521	0.613461	0.580008	0.558956
ENSG00000103507	BCKDK	protein_coding	3873	-0.599106	6.46697e-09	2.32427e-07	12.3182	14.8186	12.6021	8.72169	8.49492	8.99223		ENSG00000118369	USP35	protein_coding	5233	0.462924	0.00130365	0.0406453	2.12596	2.23908	1.87681	2.73123	2.6878	3.24944	2.89487
ENSG00000116017	ARID3A	protein_coding	7210	-1.92579	6.4685e-09	2.32427e-07	0.483146	0.449031	0.632842	0.1628	0.133094	0.114619		ENSG00000088298	EDEM2	protein_coding	3380	-0.46858	0.00131974	0.0411026	6.02268	6.5436	7.35743	5.14475	4.6252	4.12144	5.25192
ENSG00000167515	TRAPPC2L	protein_coding	4463	-0.485955	6.48126e-09	2.32741e-07	12.692	14.0796	14.4989	10.491	8.96915	9.99903		ENSG00000102921	N4BP1	protein_coding	7839	0.419506	0.00132864	0.0413575	3.8852	3.96991	4.46539	5.45154	5.25926	5.3479	5.88262
ENSG00000125970	RALY	protein_coding	7513	-0.366347	6.48727e-09	2.32813e-07	25.8642	28.2646	26.0043	20.3626	19.6151	22.1249		ENSG00000120278	PLEKHG1	protein_coding	7396	-0.409615	0.00133187	0.0414215	4.62465	5.09793	5.39682	3.87138	3.80971	3.82893	3.64534
ENSG00000159352	PSMD4	protein_coding	3027	-0.395645	6.49301e-09	2.32876e-07	52.7869	57.1721	54.8132	42.0088	38.9477	44.1886		ENSG00000130988	RGN	protein_coding	2789	0.486147	0.00133421	0.0414638	8.9539	9.48156	6.65915	10.9496	11.4917	12.0063	12.6818
ENSG00000164949	GEM	protein_coding	2648	-0.61236	6.52807e-09	2.33989e-07	10.4669	9.50315	9.55542	6.3536	6.3677	6.55379		ENSG00000253485	PCDHGA5	protein_coding	4602	0.750115	0.00135203	0.0419951	0.480063	0.350379	0.615618	0.921364	0.78162	0.682152	0.725065
ENSG00000034152	MAP2K3	protein_coding	3783	-0.634896	6.77105e-09	2.424e-07	9.76876	11.2033	9.21045	7.48121	5.65306	6.27267		ENSG00000137274	BPHL	protein_coding	5780	0.441384	0.00135483	0.0420594	3.50826	3.44062	2.97359	4.56636	4.03711	4.78629	4.65297
ENSG00000144455	SUMF1	protein_coding	6952	-0.675889	6.79574e-09	2.43134e-07	3.37682	3.00585	3.10264	2.13867	1.85359	1.93592		ENSG00000165443	PHYHIPL	protein_coding	4093	0.513593	0.00135689	0.0421009	3.37352	3.07939	3.89157	4.94692	5.80248	4.41015	4.38595
[truncated: 18,784 more rows]

## Sheet: T1B - GSEA siI1
SUPPLEMENTARY TABLE T1B
[truncated: 61 more rows]

## Sheet: T2 - Small RNA-seq
SUPPLEMENTARY TABLE T2
[truncated: 2,808 more rows]

[truncated: 7 more sheets: T3 - SRF-miR-predictions, T4A - RNA-seq siSRF, T4B - Overlapping DE mRNAs, T4C - IGF2BP1-SRF gene set, T5 - Primer & probes, T6 - siRNAs, T7 - Antibodies]
